# Supplementary material for: The Neat Dance of COVID-19: NEAT1, DANCR, and Co-Modulated Cholinergic RNAs Link to Inflammation
Source: Front Immunol. 2020 Oct 9;11:590870. doi: 10.3389/fimmu.2020.590870 (PMC7581732; doi:10.3389/fimmu.2020.590870)
Supplement: Supplementary Table 1 — lncRNAs expressed distinctly in infected and non-infected SARS-CoV-2 NHBE and A549 cells, pandemic H1N1 NHBE cells, and differentiating between inflammation-prone (n=57) and non-prone (n=362) lung samples from GTEx individuals. [file Table_1.xlsx]

## Sheet: Supplementary_1
Supplementary table 1 LncRNAs that were differentially expressed in NHBE and A549 lung cells infected with SARS-CoV-2 (n=3) and of NHBE cells infected H1N1 (n=3) vs. matched controlls (n=3 for SARS-CoV-2 controls and n=6 for H1N1 controls). All cells were harvested 24 hours post infection. These lncRNAs are further shown in GTEx lung samples that had above median of 7 out of IL-1b, IL-6, TNF, NFk…
Genes IDs			Base means of expression				Log2 of fold changes (infected/uninfected or inflammatory/uninflammatory)				p value				Adjusted p values (FDR)
			SARS-CoV-2		Pandemoc H1N1	GTEx inflammatory samples	SARS-CoV-2		Pandemoc H1N1	GTEx inflammatory samples	SARS-CoV-2		Pandemoc H1N1	GTEx inflammatory samples	SARS-CoV-2		Pandemoc H1N1	GTEx inflammatory samples
ENSEMBL ID	illumina humanht 12 v4	Symbol	baseMean A549	baseMean NHBE	baseMean H1N1	baseMean GTEx Lung	log2FC A549	log2FC NHBE	log2FC H1N1	log2FC GTEx Lung	p A549	p NHBE	p H1N1	p GTEx Lung	padj A549	padj NHBE	padj H1N1	padj GTEx Lung
ENSG00000122043	ILMN_1810330	LINC00544	0	0	117.025	1.74512	NA	NA	-0.122925	-1.06317	NA	NA	0.388133	0.0042673	NA	NA	NA	0.0104661
ENSG00000122548	ILMN_3247375	KIAA0087	0	0	75.9731	23.0236	NA	NA	-0.115395	-0.55602	NA	NA	0.39503	0.00916379	NA	NA	NA	0.0208744
ENSG00000122548	ILMN_3241831	KIAA0087	0	0	79.7655	23.0236	NA	NA	0.158267	-0.55602	NA	NA	0.236159	0.00916379	NA	NA	NA	0.0208744
ENSG00000125514	ILMN_1680665	LINC00029	0	0	102.596	0.258398	NA	NA	0.135476	0.258675	NA	NA	0.35815	0.553052	NA	NA	NA	NA
ENSG00000125804	ILMN_1775686	FAM182A	0	0	103.08	21.0635	NA	NA	0.111592	0.041832	NA	NA	0.426059	0.809138	NA	NA	NA	0.870837
ENSG00000125804	ILMN_3231080	FAM182A	0	0	87.2247	21.0635	NA	NA	0.020025	0.041832	NA	NA	0.878752	0.809138	NA	NA	NA	0.870837
ENSG00000125804	ILMN_3298870	FAM182A	0	0	114.44	21.0635	NA	NA	0.253055	0.041832	NA	NA	0.0755323	0.809138	NA	NA	NA	0.870837
ENSG00000125804	ILMN_1706065	FAM182A	0	0	86.6608	21.0635	NA	NA	0.0751829	0.041832	NA	NA	0.579435	0.809138	NA	NA	NA	0.870837
ENSG00000129816	ILMN_3249050	TTTY1B	0	0	76.1955	0	NA	NA	-0.170806	NA	NA	NA	0.212365	NA	NA	NA	NA	NA
ENSG00000129816	ILMN_2204360	TTTY1B	0	0	94.2687	0	NA	NA	0.0262407	NA	NA	NA	0.848096	NA	NA	NA	NA	NA
ENSG00000129845	ILMN_2204360	TTTY1	0	0	94.2687	0.00219832	NA	NA	0.0262407	0.306555	NA	NA	0.848096	0.942065	NA	NA	NA	NA
ENSG00000129845	ILMN_3249050	TTTY1	0	0	76.1955	0.00219832	NA	NA	-0.170806	0.306555	NA	NA	0.212365	0.942065	NA	NA	NA	NA
ENSG00000131007	ILMN_1796326	TTTY9B	0	0	75.1735	0.00741058	NA	NA	0.0232416	0.282638	NA	NA	0.865093	0.946578	NA	NA	NA	NA
ENSG00000131007	ILMN_2197608	TTTY9B	0	0	72.2929	0.00741058	NA	NA	0.158262	0.282638	NA	NA	0.238829	0.946578	NA	NA	NA	NA
ENSG00000131538	ILMN_2211956	TTTY6	0	0	103.827	0.00299889	NA	NA	0.115573	0.298585	NA	NA	0.410853	0.943568	NA	NA	NA	NA
ENSG00000131548	ILMN_2211956	TTTY6B	0	0	103.827	0	NA	NA	0.115573	NA	NA	NA	0.410853	NA	NA	NA	NA	NA
ENSG00000132204	ILMN_1722133	LINC00470	10.3821	0	79.9853	7.69092	0.287982	NA	0.169543	-0.0488557	0.622474	NA	0.197656	0.872897	NA	NA	NA	0.915894
ENSG00000132204	ILMN_3250914	LINC00470	10.3821	0	89.4603	7.69092	0.287982	NA	-0.150347	-0.0488557	0.622474	NA	0.268973	0.872897	NA	NA	NA	0.915894
ENSG00000132204	ILMN_3250066	LINC00470	10.3821	0	106.539	7.69092	0.287982	NA	-0.0701991	-0.0488557	0.622474	NA	0.648854	0.872897	NA	NA	NA	0.915894
ENSG00000146666	ILMN_1780968	LINC00525	10.7483	0	96.2718	2.71157	0.92035	NA	0.0184073	-0.835712	0.122669	NA	0.894105	0.00991697	NA	NA	NA	0.022437
ENSG00000147753	ILMN_2224454	TTTY7	0	0	88.4533	0.0194389	NA	NA	-0.00204102	0.250668	NA	NA	0.987763	0.952613	NA	NA	NA	NA
ENSG00000147753	ILMN_1736175	TTTY7	0	0	97.5786	0.0194389	NA	NA	-0.0715601	0.250668	NA	NA	0.607238	0.952613	NA	NA	NA	NA
ENSG00000147753	ILMN_1810319	TTTY7	0	0	102.366	0.0194389	NA	NA	-0.0632446	0.250668	NA	NA	0.655481	0.952613	NA	NA	NA	NA
ENSG00000147761	ILMN_1736175	TTTY7B	0	0	97.5786	0	NA	NA	-0.0715601	NA	NA	NA	0.607238	NA	NA	NA	NA	NA
ENSG00000147761	ILMN_1810319	TTTY7B	0	0	102.366	0	NA	NA	-0.0632446	NA	NA	NA	0.655481	NA	NA	NA	NA	NA
ENSG00000147761	ILMN_2224454	TTTY7B	0	0	88.4533	0	NA	NA	-0.00204102	NA	NA	NA	0.987763	NA	NA	NA	NA	NA
ENSG00000149656	ILMN_1754156	LINC00266-1	1.70593	0.328674	128.349	3.11882	-1.00508	-1.92545	0.255142	-0.567191	0.512751	0.601336	0.138925	0.0128401	NA	NA	0.558811	0.0282822
ENSG00000149656	ILMN_1663598	LINC00266-1	1.70593	0.328674	80.862	3.11882	-1.00508	-1.92545	-0.0774322	-0.567191	0.512751	0.601336	0.582951	0.0128401	NA	NA	NA	0.0282822
ENSG00000149656	ILMN_3242930	LINC00266-1	1.70593	0.328674	80.7575	3.11882	-1.00508	-1.92545	-0.0113461	-0.567191	0.512751	0.601336	0.932855	0.0128401	NA	NA	NA	0.0282822
ENSG00000152931	ILMN_1724265	PART1	29.8782	46.4137	94.3944	14.4356	-0.210607	-0.597357	0.129175	0.866917	0.570347	0.0883373	0.415848	0.000460521	0.853797	0.474345	NA	0.00138388
ENSG00000152931	ILMN_3307854	PART1	29.8782	46.4137	122.75	14.4356	-0.210607	-0.597357	0.0197496	0.866917	0.570347	0.0883373	0.911159	0.000460521	0.853797	0.474345	0.984896	0.00138388
ENSG00000153363	ILMN_1808769	LINC00467	54.9335	97.0312	456.296	219.257	-0.0191991	-0.0496853	-0.11734	-0.782659	0.948175	0.835043	0.564514	1.24372e-16	0.985437	0.96138	0.886137	2.10875e-15
ENSG00000153363	ILMN_2047354	LINC00467	54.9335	97.0312	305.443	219.257	-0.0191991	-0.0496853	-0.0608711	-0.782659	0.948175	0.835043	0.742869	1.24372e-16	0.985437	0.96138	0.946837	2.10875e-15
ENSG00000163597	ILMN_3246944	SNHG16	1166.49	1394.08	90.2377	1371.69	0.0474078	0.254583	0.0114425	0.414735	0.635937	0.0222184	0.930819	8.96291e-10	0.878717	0.246688	NA	6.43676e-09
ENSG00000163597	ILMN_3244281	SNHG16	1166.49	1394.08	117.922	1371.69	0.0474078	0.254583	0.0109896	0.414735	0.635937	0.0222184	0.936637	8.96291e-10	0.878717	0.246688	NA	6.43676e-09
ENSG00000163597	ILMN_3245554	SNHG16	1166.49	1394.08	75.3068	1371.69	0.0474078	0.254583	-0.0770299	0.414735	0.635937	0.0222184	0.57597	8.96291e-10	0.878717	0.246688	NA	6.43676e-09
ENSG00000164621	ILMN_3304064	SMAD5-AS1	3.778	2.71705	108.602	0.349674	-0.0226796	-0.934266	-0.0234	0.319049	0.981279	0.493113	0.890628	0.593626	NA	NA	NA	0.701167
ENSG00000170919	ILMN_1697557	TPT1-AS1	53.3712	83.8651	115.87	754.076	0.0184504	0.264405	0.0790961	0.292148	0.945609	0.277407	0.591813	0.000180166	0.98464	0.71939	NA	0.000581023
ENSG00000170919	ILMN_3247325	TPT1-AS1	53.3712	83.8651	172.555	754.076	0.0184504	0.264405	-0.104957	0.292148	0.945609	0.277407	0.660231	0.000180166	0.98464	0.71939	0.919822	0.000581023
ENSG00000171671	ILMN_1669579	SHANK2-AS3	0.365799	0	85.1132	0.24237	-2.43965	NA	0.0738964	0.237193	0.424714	NA	0.57478	0.737197	NA	NA	NA	NA
ENSG00000171671	ILMN_2168079	SHANK2-AS3	0.365799	0	75.6301	0.24237	-2.43965	NA	-0.0185972	0.237193	0.424714	NA	0.891078	0.737197	NA	NA	NA	NA
ENSG00000174365	ILMN_3243894	SNHG11	147.291	57.7083	78.2008	458.221	-0.228145	-0.0296564	0.0496994	-0.827666	0.189405	0.935055	0.714369	2.87879e-25	0.61029	0.986289	NA	1.56543e-23
ENSG00000174365	ILMN_3245764	SNHG11	147.291	57.7083	74.6413	458.221	-0.228145	-0.0296564	-0.0188225	-0.827666	0.189405	0.935055	0.888871	2.87879e-25	0.61029	0.986289	NA	1.56543e-23
ENSG00000174365	ILMN_1791884	SNHG11	147.291	57.7083	366.832	458.221	-0.228145	-0.0296564	0.169104	-0.827666	0.189405	0.935055	0.619764	2.87879e-25	0.61029	0.986289	0.905561	1.56543e-23
ENSG00000174680	ILMN_1658375	GRIK1-AS1	0	0	81.6705	11.3475	NA	NA	-0.0622638	-0.166808	NA	NA	0.68783	0.258034	NA	NA	NA	0.370645
ENSG00000175611	ILMN_1738678	LINC00476	29.1492	37.4126	313.191	166.099	-0.119973	-0.0534521	0.753086	-0.774977	0.734277	0.883812	0.000721474	6.11014e-19	0.919919	0.974515	0.027156	1.41719e-17
ENSG00000176124	ILMN_1681641	DLEU1	157.225	52.6453	126.315	78.8079	0.101432	-0.330792	-0.0992452	-0.377518	0.54026	0.280395	0.662781	4.85733e-08	0.841752	0.722392	0.920785	2.74984e-07
ENSG00000176124	ILMN_1805019	DLEU1	157.225	52.6453	81.1028	78.8079	0.101432	-0.330792	-0.0654943	-0.377518	0.54026	0.280395	0.628717	4.85733e-08	0.841752	0.722392	NA	2.74984e-07
ENSG00000176124	ILMN_2043918	DLEU1	157.225	52.6453	380.844	78.8079	0.101432	-0.330792	-0.0313502	-0.377518	0.54026	0.280395	0.907236	4.85733e-08	0.841752	0.722392	0.98448	2.74984e-07
ENSG00000176728	ILMN_2052433	TTTY14	0.414108	0	132.933	147.28	-0.764225	NA	-0.365392	0.0922556	0.798056	NA	0.0668265	0.801317	NA	NA	0.415107	0.865158
ENSG00000176728	ILMN_1672935	TTTY14	0.414108	0	81.0951	147.28	-0.764225	NA	-0.0292639	0.0922556	0.798056	NA	0.82834	0.801317	NA	NA	NA	0.865158
ENSG00000176728	ILMN_2291538	TTTY14	0.414108	0	87.3426	147.28	-0.764225	NA	0.00901032	0.0922556	0.798056	NA	0.94628	0.801317	NA	NA	NA	0.865158
ENSG00000176728	ILMN_2052438	TTTY14	0.414108	0	108.112	147.28	-0.764225	NA	-0.0328884	0.0922556	0.798056	NA	0.823347	0.801317	NA	NA	NA	0.865158
ENSG00000176728	ILMN_2291534	TTTY14	0.414108	0	82.5332	147.28	-0.764225	NA	0.0903238	0.0922556	0.798056	NA	0.512795	0.801317	NA	NA	NA	0.865158
ENSG00000176728	ILMN_1873540	TTTY14	0.414108	0	202.09	147.28	-0.764225	NA	0.00083996	0.0922556	0.798056	NA	0.995767	0.801317	NA	NA	0.999323	0.865158
ENSG00000176728	ILMN_2143383	TTTY14	0.414108	0	129.973	147.28	-0.764225	NA	-0.494799	0.0922556	0.798056	NA	0.00471933	0.801317	NA	NA	0.103228	0.865158
ENSG00000176754	ILMN_1809448	LINC00303	0.126978	0.227892	97.4737	0.650448	0.26504	1.02764	0.187761	0.149178	0.948211	0.799983	0.16494	0.702536	NA	NA	NA	0.790558
ENSG00000176840	ILMN_1730818	MIR7-3HG	0.104566	0.816136	119.027	4.32745	0.26504	-1.60991	-0.203199	-0.41794	0.948211	0.546849	0.173229	0.22488	NA	NA	0.603314	0.331693
ENSG00000177337	ILMN_3307940	DLGAP1-AS1	251.005	79.2568	181.685	326.423	0.0569689	-0.0397715	0.567164	0.166028	0.687359	0.877775	0.0039925	0.0215697	0.900312	0.973713	0.093754	0.0447876
ENSG00000177337	ILMN_1685640	DLGAP1-AS1	251.005	79.2568	98.2684	326.423	0.0569689	-0.0397715	0.161999	0.166028	0.687359	0.877775	0.250482	0.0215697	0.900312	0.973713	NA	0.0447876
ENSG00000177338	ILMN_3307509	LINC00469	0	0	89.3458	14.9937	NA	NA	0.15987	-0.423272	NA	NA	0.23109	0.103189	NA	NA	NA	0.17402
ENSG00000177338	ILMN_1721055	LINC00469	0	0	82.082	14.9937	NA	NA	0.111126	-0.423272	NA	NA	0.415983	0.103189	NA	NA	NA	0.17402
ENSG00000177410	ILMN_3249286	ZFAS1	1232.04	1289.69	199.028	1904.68	0.219379	0.0566598	0.0562148	0.526848	0.0299409	0.609395	0.780171	6.71722e-13	0.311932	0.896292	0.958008	7.22481e-12
ENSG00000177410	ILMN_3236704	ZFAS1	1232.04	1289.69	101.846	1904.68	0.219379	0.0566598	-0.110083	0.526848	0.0299409	0.609395	0.432401	6.71722e-13	0.311932	0.896292	NA	7.22481e-12
ENSG00000177410	ILMN_3188984	ZFAS1	1232.04	1289.69	6702.63	1904.68	0.219379	0.0566598	-0.484766	0.526848	0.0299409	0.609395	0.0969078	6.71722e-13	0.311932	0.896292	0.48539	7.22481e-12
ENSG00000177410	ILMN_3236049	ZFAS1	1232.04	1289.69	126.238	1904.68	0.219379	0.0566598	0.0958113	0.526848	0.0299409	0.609395	0.567115	6.71722e-13	0.311932	0.896292	0.887237	7.22481e-12
ENSG00000177410	ILMN_3248164	ZFAS1	1232.04	1289.69	117.907	1904.68	0.219379	0.0566598	0.149416	0.526848	0.0299409	0.609395	0.328219	6.71722e-13	0.311932	0.896292	NA	7.22481e-12
ENSG00000177410	ILMN_3244669	ZFAS1	1232.04	1289.69	85.3665	1904.68	0.219379	0.0566598	-0.00785402	0.526848	0.0299409	0.609395	0.957273	6.71722e-13	0.311932	0.896292	NA	7.22481e-12
ENSG00000177410	ILMN_3240002	ZFAS1	1232.04	1289.69	89.2752	1904.68	0.219379	0.0566598	-0.0867181	0.526848	0.0299409	0.609395	0.570634	6.71722e-13	0.311932	0.896292	NA	7.22481e-12
ENSG00000177410	ILMN_3233010	ZFAS1	1232.04	1289.69	91.0319	1904.68	0.219379	0.0566598	0.126174	0.526848	0.0299409	0.609395	0.336106	6.71722e-13	0.311932	0.896292	NA	7.22481e-12
ENSG00000177640	ILMN_1808546	CASC2	35.8216	8.62307	74.1749	141.426	-0.137531	-0.197094	0.194983	-0.215453	0.66799	0.783533	0.140411	0.121124	0.893392	NA	NA	0.198987
ENSG00000177640	ILMN_3306944	CASC2	35.8216	8.62307	76.5254	141.426	-0.137531	-0.197094	-0.130699	-0.215453	0.66799	0.783533	0.333323	0.121124	0.893392	NA	NA	0.198987
ENSG00000177640	ILMN_1680927	CASC2	35.8216	8.62307	86.9029	141.426	-0.137531	-0.197094	-0.236706	-0.215453	0.66799	0.783533	0.0844272	0.121124	0.893392	NA	NA	0.198987
ENSG00000178457	ILMN_1767601	LINC00314	0	0	82.9041	0.180285	NA	NA	0.0122269	0.474806	NA	NA	0.928243	0.609773	NA	NA	NA	NA
ENSG00000178803	ILMN_1668353	ADORA2A-AS1	5.05823	0	97.2923	72.8854	0.097233	NA	0.0549183	0.95756	0.90672	NA	0.690668	2.19398e-17	NA	NA	NA	4.09455e-16
ENSG00000178977	ILMN_1681252	LINC00324	12.4919	7.96535	109.684	128.982	0.562797	-0.297702	0.107258	-0.575581	0.30235	0.701352	0.536945	2.76583e-08	NA	NA	NA	1.62641e-07
ENSG00000179136	ILMN_1676435	LINC00670	0	0	92.692	59.7938	NA	NA	-0.110246	1.47639	NA	NA	0.411493	3.27592e-11	NA	NA	NA	2.8349e-10
ENSG00000179219	ILMN_3306972	LINC00311	0.126978	1.37979	85.4514	2.10988	0.26504	1.30839	-0.0450723	-0.825427	0.948211	0.508696	0.747847	0.0117716	NA	NA	NA	0.0261511
ENSG00000179406	ILMN_1677841	LINC00174	47.8675	33.3577	81.6605	939.875	-0.412315	-0.665377	0.0710513	-0.44268	0.13328	0.0827911	0.596175	3.79106e-07	0.546409	0.464219	NA	1.87349e-06
ENSG00000179406	ILMN_1733103	LINC00174	47.8675	33.3577	123.084	939.875	-0.412315	-0.665377	-0.104576	-0.44268	0.13328	0.0827911	0.522259	3.79106e-07	0.546409	0.464219	0.869493	1.87349e-06
ENSG00000179676	ILMN_1771012	LINC00305	0	0	97.8279	0.900355	NA	NA	0.172601	-0.968433	NA	NA	0.218587	0.0888213	NA	NA	NA	0.153191
ENSG00000179818	ILMN_1658093	PCBP1-AS1	44.5208	19.8162	91.1511	1650.45	0.186174	0.285186	-0.197482	0.00703538	0.519439	0.55718	0.169635	0.880466	0.831779	0.876905	NA	0.921462
ENSG00000179935	ILMN_1692646	LINC00652	0.234845	0.309994	79.0841	5.18942	-0.653846	1.79155	-0.0391914	-0.702405	0.856959	0.657454	0.768671	2.70659e-05	NA	NA	NA	0.000100821
ENSG00000180259	ILMN_1775658	PRNT	0	0	91.5947	0.227	NA	NA	-0.0207437	0.0899333	NA	NA	0.883276	0.868759	NA	NA	NA	NA
ENSG00000180422	ILMN_1722825	LINC00304	20.5184	1.09626	91.4774	54.8459	-0.35139	0.950498	-0.0577385	0.423012	0.394782	0.649077	0.674578	0.00372798	0.761063	NA	NA	0.00926035
ENSG00000180769	ILMN_1704692	WDFY3-AS2	13.2611	15.1535	102.482	260.284	0.000640063	-0.317825	0.0197525	-0.087498	0.99902	0.554278	0.893104	0.395016	NA	NA	NA	0.517053
ENSG00000180846	ILMN_1773163	CSNK1G2-AS1	1.94343	0	75.8529	12.8911	0.331313	NA	0.0982221	1.09472	0.806059	NA	0.464325	3.61472e-15	NA	NA	NA	5.15293e-14
ENSG00000180910	ILMN_2163540	TTTY11	0	0	125.087	0.00979111	NA	NA	0.165907	0.399825	NA	NA	0.398912	0.924484	NA	NA	0.802913	NA
ENSG00000180910	ILMN_2163538	TTTY11	0	0	98.2595	0.00979111	NA	NA	-0.154483	0.399825	NA	NA	0.287719	0.924484	NA	NA	NA	NA
ENSG00000181171	ILMN_1788415	FER1L6-AS1	0	0	91.5887	0.129505	NA	NA	-0.0606509	0.6104	NA	NA	0.662039	0.600442	NA	NA	NA	NA
ENSG00000181798	ILMN_2195099	LINC00471	16.3061	4.82219	86.6736	13.3816	0.39946	0.14863	-0.117914	-0.677967	0.392768	0.87779	0.392595	3.43323e-06	0.759892	NA	NA	1.47115e-05
ENSG00000181798	ILMN_1760352	LINC00471	16.3061	4.82219	100.293	13.3816	0.39946	0.14863	-0.0991942	-0.677967	0.392768	0.87779	0.481338	3.43323e-06	0.759892	NA	NA	1.47115e-05
ENSG00000182165	ILMN_3236112	TP53TG1	207.1	305.599	130.67	152.531	-0.217927	-0.0503738	-0.0121508	-0.358905	0.149714	0.72763	0.945958	2.80578e-07	0.565877	0.929949	0.990338	1.41507e-06
ENSG00000182165	ILMN_1658469	TP53TG1	207.1	305.599	389.532	152.531	-0.217927	-0.0503738	0.11877	-0.358905	0.149714	0.72763	0.62566	2.80578e-07	0.565877	0.929949	0.90723	1.41507e-06
ENSG00000183242	ILMN_3237912	WT1-AS	25.8457	0	79.6407	14.034	0.420044	NA	0.0638445	-1.15526	0.276374	NA	0.630351	0.00737742	0.689572	NA	NA	0.0171724
ENSG00000183242	ILMN_1723910	WT1-AS	25.8457	0	77.8762	14.034	0.420044	NA	0.0222696	-1.15526	0.276374	NA	0.867996	0.00737742	0.689572	NA	NA	0.0171724
ENSG00000183385	ILMN_2087817	TTTY8	0	0	90.9056	0.00786559	NA	NA	-0.0207132	0.290614	NA	NA	0.878588	0.945072	NA	NA	NA	NA
ENSG00000183385	ILMN_3240008	TTTY8	0	0	76.4128	0.00786559	NA	NA	-0.00261996	0.290614	NA	NA	0.985338	0.945072	NA	NA	NA	NA
ENSG00000183535	ILMN_1721459	COL18A1-AS1	1.83346	0	72.7194	5.06848	-1.56449	NA	0.0271156	0.259071	0.30397	NA	0.842216	0.168524	NA	NA	NA	0.26207
ENSG00000183674	ILMN_1665824	LINC00518	0.309541	4.03352	104.616	0.104099	-1.73746	-0.776137	0.13277	0.0290626	0.622979	0.477733	0.384319	0.982197	NA	NA	NA	NA
ENSG00000184029	ILMN_1762876	DSCR4	0	0	85.1409	0.133878	NA	NA	-0.185314	0.415939	NA	NA	0.211364	0.64496	NA	NA	NA	NA
ENSG00000184856	ILMN_1716149	LINC00308	0	0	78.0852	0.00828259	NA	NA	-0.0490987	0.349205	NA	NA	0.716862	0.934022	NA	NA	NA	NA
ENSG00000184991	ILMN_2080306	TTTY13	0	0	82.334	0.0132016	NA	NA	-0.0793112	0.266653	NA	NA	0.551704	0.949595	NA	NA	NA	NA
ENSG00000184991	ILMN_2080309	TTTY13	0	0	78.9744	0.0132016	NA	NA	0.153899	0.266653	NA	NA	0.247176	0.949595	NA	NA	NA	NA
ENSG00000185168	ILMN_1656069	LINC00482	64.1949	3.71299	91.943	167.466	-0.54437	-0.134958	-0.0844667	-0.847825	0.0271814	0.900175	0.551772	1.6928e-14	0.299589	NA	NA	2.21703e-13
ENSG00000185186	ILMN_1694182	LINC00313	51.5644	23.9418	124.791	11.1577	0.309164	0.854858	0.0123604	0.513728	0.262599	0.0564155	0.93454	0.0224908	0.67796	0.397428	0.988552	0.0464814
ENSG00000185433	ILMN_1668442	LINC00158	0	0.197521	109.114	3.50218	NA	-1.11629	-0.281373	0.497478	NA	0.784417	0.060032	0.0200448	NA	NA	NA	0.0420525
ENSG00000185433	ILMN_3244775	LINC00158	0	0.197521	83.3281	3.50218	NA	-1.11629	-0.0517922	0.497478	NA	0.784417	0.697452	0.0200448	NA	NA	NA	0.0420525
ENSG00000185700	ILMN_3240008	TTTY8B	0	0	76.4128	0.00425023	NA	NA	-0.00261996	0.298585	NA	NA	0.985338	0.943568	NA	NA	NA	NA
ENSG00000185700	ILMN_2087817	TTTY8B	0	0	90.9056	0.00425023	NA	NA	-0.0207132	0.298585	NA	NA	0.878588	0.943568	NA	NA	NA	NA
ENSG00000185904	ILMN_1759186	LINC00839	0.582098	30.7566	75.0849	244.843	0.169317	0.399249	0.0358666	0.156348	0.946191	0.34007	0.790338	0.105871	NA	0.767211	NA	0.177886
ENSG00000186056	ILMN_3265014	MATN1-AS1	15.2495	10.1096	89.6815	132.915	-0.325285	0.212195	0.0964172	0.340805	0.500515	0.757375	0.479033	4.61005e-05	0.823081	NA	NA	0.000165328
ENSG00000186594	ILMN_2390310	MIR22HG	479.304	869.905	1216.04	4357.65	-0.288235	0.106254	-0.325711	0.273721	0.0101487	0.373752	0.176618	0.0476486	0.195341	0.790553	0.609202	0.0894995
ENSG00000186615	ILMN_1779832	KTN1-AS1	41.0788	11.634	100.069	62.7701	0.329528	-0.917158	0.0439746	-0.398473	0.282968	0.144571	0.762065	1.82909e-07	0.694394	NA	NA	9.47631e-07
ENSG00000187012	ILMN_1697373	LINC00207	0	0	67.5998	0.0685879	NA	NA	-0.107908	0.258691	NA	NA	0.433095	0.847902	NA	NA	NA	NA
ENSG00000187621	ILMN_2362809	TCL6	0	0	75.5184	7.48624	NA	NA	-0.0153586	-0.109298	NA	NA	0.909405	0.669664	NA	NA	NA	0.764764
ENSG00000187621	ILMN_1777614	TCL6	0	0	114.112	7.48624	NA	NA	-0.031381	-0.109298	NA	NA	0.837762	0.669664	NA	NA	NA	0.764764
ENSG00000187621	ILMN_1777439	TCL6	0	0	78.3224	7.48624	NA	NA	-0.130957	-0.109298	NA	NA	0.338231	0.669664	NA	NA	NA	0.764764
ENSG00000188185	ILMN_1809173	LINC00265	84.7633	51.9969	253.22	434.491	-0.193613	-0.277695	0.0464764	-0.194569	0.365963	0.382787	0.85454	0.0281414	0.74594	0.794845	0.975274	0.0566374
ENSG00000188185	ILMN_3234291	LINC00265	84.7633	51.9969	76.0722	434.491	-0.193613	-0.277695	0.0259594	-0.194569	0.365963	0.382787	0.846475	0.0281414	0.74594	0.794845	NA	0.0566374
ENSG00000188185	ILMN_3215627	LINC00265	84.7633	51.9969	86.8012	434.491	-0.193613	-0.277695	-0.0779367	-0.194569	0.365963	0.382787	0.570603	0.0281414	0.74594	0.794845	NA	0.0566374
ENSG00000188660	ILMN_1724608	LINC00319	64.4328	11.5047	98.3804	3.00741	-0.368732	-0.427766	0.0152621	1.05574	0.139522	0.541156	0.909852	4.53396e-05	0.555479	NA	NA	0.000162867
ENSG00000196243	ILMN_1757142	LINC00615	0	2.31197	117.345	0.146199	NA	-3.10944	-0.0593584	0.138819	NA	0.0638456	0.675125	0.862382	NA	NA	NA	NA
ENSG00000196273	ILMN_1670143	LINC00523	0	0	88.4346	0.274331	NA	NA	0.0952693	-0.0391455	NA	NA	0.500963	0.942003	NA	NA	NA	NA
ENSG00000197085	ILMN_2375184	NPSR1-AS1	0	0.524647	86.5503	0.171673	NA	2.39745	0.0201606	0.508716	NA	0.4357	0.878942	0.608939	NA	NA	NA	NA
ENSG00000197085	ILMN_1675204	NPSR1-AS1	0	0.524647	74.1972	0.171673	NA	2.39745	0.091006	0.508716	NA	0.4357	0.510482	0.608939	NA	NA	NA	NA
ENSG00000197085	ILMN_1659452	NPSR1-AS1	0	0.524647	122.235	0.171673	NA	2.39745	0.138463	0.508716	NA	0.4357	0.346473	0.608939	NA	NA	0.768789	NA
ENSG00000197085	ILMN_1673870	NPSR1-AS1	0	0.524647	77.7476	0.171673	NA	2.39745	-0.0967438	0.508716	NA	0.4357	0.473034	0.608939	NA	NA	NA	NA
ENSG00000197085	ILMN_1767388	NPSR1-AS1	0	0.524647	90.9303	0.171673	NA	2.39745	-0.13448	0.508716	NA	0.4357	0.347751	0.608939	NA	NA	NA	NA
ENSG00000197182	ILMN_1815114	MIRLET7BHG	54.8005	85.6744	156.48	312.091	0.057358	0.263582	-0.335167	0.0333788	0.832367	0.331876	0.14252	0.781325	0.951659	0.762723	0.562464	0.849787
ENSG00000197251	ILMN_1717726	LINC00336	0	1.01876	101.515	4.05461	NA	0.768431	-0.0449683	-1.04966	NA	0.719467	0.75816	3.55224e-05	NA	NA	NA	0.000129881
ENSG00000197291	ILMN_3294106	RAMP2-AS1	1.38828	0.208652	10759.4	419.625	1.21152	-0.251796	0.642943	-0.423171	0.470628	0.950606	0.161946	0.00157846	NA	NA	0.591184	0.00425732
ENSG00000197308	ILMN_1679767	GATA3-AS1	3.20962	0	93.153	3.15223	-1.43982	NA	-0.00192206	0.339941	0.183567	NA	0.98873	0.145593	NA	NA	NA	0.231812
ENSG00000197503	ILMN_1789323	LINC00477	0	0	103.046	0.613701	NA	NA	0.0285231	-0.439821	NA	NA	0.872773	0.397574	NA	NA	NA	0.519649
ENSG00000197989	ILMN_3245458	SNHG12	224.44	238.835	1507.31	1410.16	-0.063139	0.151441	-0.0587599	0.67359	0.666756	0.373113	0.82466	6.31547e-14	0.893205	0.790553	0.969811	7.7304e-13
ENSG00000197989	ILMN_3248703	SNHG12	224.44	238.835	203.9	1410.16	-0.063139	0.151441	0.102487	0.67359	0.666756	0.373113	0.731119	6.31547e-14	0.893205	0.790553	0.943611	7.7304e-13
ENSG00000197989	ILMN_3246465	SNHG12	224.44	238.835	129.849	1410.16	-0.063139	0.151441	0.282339	0.67359	0.666756	0.373113	0.105069	6.31547e-14	0.893205	0.790553	0.503247	7.7304e-13
ENSG00000197989	ILMN_3249059	SNHG12	224.44	238.835	214.21	1410.16	-0.063139	0.151441	-0.22473	0.67359	0.666756	0.373113	0.265119	6.31547e-14	0.893205	0.790553	0.706522	7.7304e-13
ENSG00000203706	ILMN_3241665	SERTAD4-AS1	29.23	13.6685	239.83	119.677	-0.12629	0.405558	-0.199047	-0.0774422	0.723263	0.481052	0.363783	0.454635	0.914073	NA	0.780126	0.575282
ENSG00000203729	ILMN_1755835	LINC00272	0	0	85.2256	0.401854	NA	NA	-0.0389853	-0.268939	NA	NA	0.777407	0.58712	NA	NA	NA	0.69544
ENSG00000203875	ILMN_3308788	SNHG5	2474.78	85.8103	94.3611	4568.17	-0.0906448	-0.331737	-0.0223203	0.302168	0.357942	0.220811	0.864964	0.0013689	0.743441	0.669233	NA	0.00373589
ENSG00000203875	ILMN_1653794	SNHG5	2474.78	85.8103	4799.1	4568.17	-0.0906448	-0.331737	-0.419011	0.302168	0.357942	0.220811	0.309364	0.0013689	0.743441	0.669233	0.740834	0.00373589
ENSG00000203875	ILMN_2200659	SNHG5	2474.78	85.8103	9620.83	4568.17	-0.0906448	-0.331737	-0.0607438	0.302168	0.357942	0.220811	0.838955	0.0013689	0.743441	0.669233	0.973268	0.00373589
ENSG00000203875	ILMN_3247444	SNHG5	2474.78	85.8103	89.7036	4568.17	-0.0906448	-0.331737	-0.172489	0.302168	0.357942	0.220811	0.247745	0.0013689	0.743441	0.669233	NA	0.00373589
ENSG00000204148	ILMN_1741992	LINC00474	0.104566	0	78.0908	0.0134096	0.26504	NA	-0.0773004	0.450445	0.948211	NA	0.567194	0.914958	NA	NA	NA	NA
ENSG00000204528	ILMN_3309634	PSORS1C3	41.507	72.8003	105.212	40.3635	-0.0856372	0.469419	-0.235973	0.741355	0.786169	0.0846149	0.127021	0.0010837	0.936236	0.469007	NA	0.00302571
ENSG00000204625	ILMN_1814611	HCG9	5.44718	0.989638	67.7069	5.83752	-0.150732	3.39159	-0.133391	-0.0506342	0.85127	0.157288	0.334622	0.720941	NA	NA	NA	0.804266
ENSG00000204832	ILMN_3261439	ST8SIA6-AS1	0.126978	0	944.937	5.46958	0.26504	NA	0.245392	0.326052	0.948211	NA	0.784789	0.150128	NA	NA	0.9601	0.237823
ENSG00000204832	ILMN_3184978	ST8SIA6-AS1	0.126978	0	72.7381	5.46958	0.26504	NA	0.0271699	0.326052	0.948211	NA	0.842979	0.150128	NA	NA	NA	0.237823
ENSG00000204860	ILMN_1744581	FAM201A	178.931	5.55249	82.9794	82.2036	-0.147229	-0.271863	0.0182274	-0.952313	0.383483	0.7702	0.893004	1.56341e-15	0.755278	NA	NA	2.33184e-14
ENSG00000204934	ILMN_2067682	ATP6V0E2-AS1	59.8206	6.96566	90.4601	69.3829	-0.520925	0.486122	0.0774811	-0.388654	0.0446654	0.547843	0.558071	2.83858e-05	0.360592	NA	NA	0.000105325
ENSG00000205396	ILMN_2228132	LINC00661	0	0	73.9411	1.3168	NA	NA	0.0975927	0.677137	NA	NA	0.465793	0.0141481	NA	NA	NA	0.0308154
ENSG00000205696	ILMN_1712854	ADARB2-AS1	0	0	98.389	0.875203	NA	NA	0.0299781	-0.0949955	NA	NA	0.824374	0.815335	NA	NA	NA	0.875244
ENSG00000205791	ILMN_3236584	LOH12CR2	8.96264	4.81574	93.0294	46.4303	0.802572	-1.61315	0.0317183	-0.464521	0.209234	0.108807	0.809607	2.73325e-06	NA	NA	NA	1.19028e-05
ENSG00000205837	ILMN_1676077	LINC00487	0	0	87.3565	84.9281	NA	NA	0.0417514	0.0906814	NA	NA	0.755592	0.58348	NA	NA	NA	0.692257
ENSG00000205853	ILMN_2291862	RFPL3S	0.842657	17.3043	74.4053	27.5884	-1.11637	-0.493791	0.0362557	0.18006	0.590676	0.359567	0.785993	0.0714194	NA	NA	NA	0.127245
ENSG00000205853	ILMN_2401263	RFPL3S	0.842657	17.3043	85.9115	27.5884	-1.11637	-0.493791	-0.0218007	0.18006	0.590676	0.359567	0.873907	0.0714194	NA	NA	NA	0.127245
ENSG00000205865	ILMN_3230464	FAM99B	0	0	82.771	0.308865	NA	NA	-0.153863	-0.156706	NA	NA	0.252529	0.718775	NA	NA	NA	0.802889
ENSG00000205866	ILMN_3230464	FAM99A	0	0	82.771	1.87704	NA	NA	-0.153863	0.169343	NA	NA	0.252529	0.636696	NA	NA	NA	0.737638
ENSG00000205866	ILMN_1670453	FAM99A	0	0	83.0161	1.87704	NA	NA	-0.150597	0.169343	NA	NA	0.276305	0.636696	NA	NA	NA	0.737638
ENSG00000205885	ILMN_3296705	C1RL-AS1	333.57	110.342	125.065	684.078	0.0313306	0.446614	0.0202314	-0.11555	0.805541	0.0508241	0.896968	0.154842	0.945404	0.377433	0.983005	0.244111
ENSG00000205913	ILMN_3258313	SRRM2-AS1	13.3022	1.67075	98.1836	45.7626	-0.829864	-1.67857	-0.00173854	-0.667888	0.112636	0.316232	0.990146	3.8507e-08	NA	NA	NA	2.2083e-07
ENSG00000205913	ILMN_1894057	SRRM2-AS1	13.3022	1.67075	86.4465	45.7626	-0.829864	-1.67857	0.105537	-0.667888	0.112636	0.316232	0.430261	3.8507e-08	NA	NA	NA	2.2083e-07
ENSG00000206337	ILMN_3236741	HCP5	6.15366	22.8993	91.2314	2295.98	-0.000461321	-0.532945	-0.0527711	0.4331	0.999502	0.274953	0.709467	1.03356e-06	NA	0.717385	NA	4.78848e-06
ENSG00000206337	ILMN_1803945	HCP5	6.15366	22.8993	923.918	2295.98	-0.000461321	-0.532945	2.92126	0.4331	0.999502	0.274953	7.18773e-08	1.03356e-06	NA	0.717385	9.00494e-06	4.78848e-06
ENSG00000206344	ILMN_1746436	HCG27	9.15692	2.95677	92.9362	411.793	-0.0642908	-0.839213	0.1641	0.28742	0.91839	0.516337	0.23686	0.0297107	NA	NA	NA	0.0593638
ENSG00000206417	ILMN_1664383	H1FX-AS1	34.7257	32.7655	80.9905	333.081	-0.040922	-0.178264	0.0979467	-0.331491	0.903652	0.645421	0.462756	0.00218751	0.974311	0.906599	NA	0.00572179
ENSG00000212855	ILMN_2048228	TTTY2	0	0	83.5591	0.00442784	NA	NA	-0.0487541	0.357175	NA	NA	0.721066	0.932519	NA	NA	NA	NA
ENSG00000212855	ILMN_2048223	TTTY2	0	0	95.6921	0.00442784	NA	NA	0.0532844	0.357175	NA	NA	0.712292	0.932519	NA	NA	NA	NA
ENSG00000212855	ILMN_1716969	TTTY2	0	0	84.5597	0.00442784	NA	NA	0.155033	0.357175	NA	NA	0.235996	0.932519	NA	NA	NA	NA
ENSG00000212856	ILMN_2048228	TTTY2B	0	0	83.5591	0.012934	NA	NA	-0.0487541	0.391855	NA	NA	0.721066	0.923255	NA	NA	NA	NA
ENSG00000212856	ILMN_2048223	TTTY2B	0	0	95.6921	0.012934	NA	NA	0.0532844	0.391855	NA	NA	0.712292	0.923255	NA	NA	NA	NA
ENSG00000212856	ILMN_1716969	TTTY2B	0	0	84.5597	0.012934	NA	NA	0.155033	0.391855	NA	NA	0.235996	0.923255	NA	NA	NA	NA
ENSG00000213373	ILMN_1719209	LINC00671	0	0	76.751	67.0275	NA	NA	-0.0307522	0.377687	NA	NA	0.821655	0.00249689	NA	NA	NA	0.00645002
ENSG00000214851	ILMN_3180113	LINC00612	2.51267	0.752505	84.0066	25.5578	-1.50737	-1.5366	-0.0689772	-0.103397	0.232455	0.572992	0.616318	0.437976	NA	NA	NA	0.559591
ENSG00000214851	ILMN_3256573	LINC00612	2.51267	0.752505	75.7356	25.5578	-1.50737	-1.5366	0.0734508	-0.103397	0.232455	0.572992	0.586599	0.437976	NA	NA	NA	0.559591
ENSG00000214922	ILMN_1726856	HLA-F-AS1	21.8021	42.3775	108.004	256.585	-0.254842	-0.180013	-0.0447924	0.76944	0.541369	0.604596	0.765966	1.84765e-10	0.841752	0.894983	NA	1.45488e-09
ENSG00000215039	ILMN_3237319	CD27-AS1	14.5214	96.3864	265.145	821.838	0.375778	0.156336	0.273266	-0.386758	0.451086	0.483974	0.0973133	3.041e-09	0.796872	0.843201	0.485999	2.04781e-08
ENSG00000215112	ILMN_1753225	FAM74A1	0	0	87.5518	0.0756891	NA	NA	0.00375639	0.144004	NA	NA	0.978272	0.933376	NA	NA	NA	NA
ENSG00000215112	ILMN_3248190	FAM74A1	0	0	76.8669	0.0756891	NA	NA	-0.00574477	0.144004	NA	NA	0.967236	0.933376	NA	NA	NA	NA
ENSG00000215112	ILMN_1660168	FAM74A1	0	0	97.0147	0.0756891	NA	NA	-0.0291261	0.144004	NA	NA	0.840432	0.933376	NA	NA	NA	NA
ENSG00000215117	ILMN_1721133	LINC00588	0	0	86.5688	0.476471	NA	NA	-0.106757	-0.570165	NA	NA	0.422232	0.378516	NA	NA	NA	0.500421
ENSG00000215256	ILMN_3187771	DHRS4-AS1	308.707	297.897	290.315	634.225	0.345733	-0.301884	0.112065	-0.889553	0.00695368	0.0532771	0.745693	5.06127e-40	0.164991	0.386675	0.947998	1.69001e-37
ENSG00000215256	ILMN_3261811	DHRS4-AS1	308.707	297.897	193.71	634.225	0.345733	-0.301884	-0.0844592	-0.889553	0.00695368	0.0532771	0.799012	5.06127e-40	0.164991	0.386675	0.96321	1.69001e-37
ENSG00000215374	ILMN_3286235	FAM66B	4.5886	3.65984	100.687	39.8302	0.21434	-1.34516	0.156327	-0.0123687	0.816032	0.328187	0.286776	0.912122	NA	NA	NA	0.942484
ENSG00000215374	ILMN_1756654	FAM66B	4.5886	3.65984	101.173	39.8302	0.21434	-1.34516	-0.125317	-0.0123687	0.816032	0.328187	0.359937	0.912122	NA	NA	NA	0.942484
ENSG00000215374	ILMN_1710128	FAM66B	4.5886	3.65984	86.8107	39.8302	0.21434	-1.34516	0.153697	-0.0123687	0.816032	0.328187	0.25215	0.912122	NA	NA	NA	0.942484
ENSG00000215417	ILMN_1660754	MIR17HG	42.1996	13.6643	139.542	52.4209	-0.229369	-0.354321	0.129031	0.0371964	0.487261	0.57454	0.533945	0.809904	0.816439	NA	0.872801	0.871409
ENSG00000215417	ILMN_3300937	MIR17HG	42.1996	13.6643	106.969	52.4209	-0.229369	-0.354321	-0.155756	0.0371964	0.487261	0.57454	0.24689	0.809904	0.816439	NA	NA	0.871409
ENSG00000215533	ILMN_1688812	LINC00189	0.167991	0.223574	74.4047	19.037	0.26504	1.02764	-0.0813544	1.67959	0.948211	0.799983	0.551111	6.55602e-19	NA	NA	NA	1.5187e-17
ENSG00000215560	ILMN_2164482	TTTY5	0	0	88.02	0.170686	NA	NA	-0.219247	-0.150707	NA	NA	0.105413	0.86959	NA	NA	NA	NA
ENSG00000215560	ILMN_2164478	TTTY5	0	0	83.3089	0.170686	NA	NA	0.0181136	-0.150707	NA	NA	0.892024	0.86959	NA	NA	NA	NA
ENSG00000216863	ILMN_1671366	LY86-AS1	0	0	82.8736	8.87007	NA	NA	-0.0667859	-0.257563	NA	NA	0.622282	0.189886	NA	NA	NA	0.289174
ENSG00000218109	ILMN_1794703	KIRREL3-AS3	3.02601	0.154997	77.9815	0.0905326	-0.0701017	1.20482	-0.0178739	0.301319	0.950239	0.766186	0.895522	0.826895	NA	NA	NA	NA
ENSG00000223776	ILMN_1670957	LGALS8-AS1	6.02723	8.4316	82.9831	3.63776	-0.171876	-0.393259	0.129751	-0.61874	0.822166	0.620417	0.33839	0.00212219	NA	NA	NA	0.00556982
ENSG00000223839	ILMN_3249520	FAM95B1	2.19474	0.971073	90.346	49.3606	-0.469918	-1.20672	0.0801505	0.397505	0.710402	0.560689	0.55208	0.00573183	NA	NA	NA	0.0136691
ENSG00000223839	ILMN_3247232	FAM95B1	2.19474	0.971073	71.7144	49.3606	-0.469918	-1.20672	0.0972695	0.397505	0.710402	0.560689	0.467144	0.00573183	NA	NA	NA	0.0136691
ENSG00000223839	ILMN_3247201	FAM95B1	2.19474	0.971073	115.792	49.3606	-0.469918	-1.20672	0.0256128	0.397505	0.710402	0.560689	0.856035	0.00573183	NA	NA	NA	0.0136691
ENSG00000224032	ILMN_3244583	EPB41L4A-AS1	237.636	128.913	1582.96	1167.78	-0.0238542	-0.0102026	-0.522639	0.493152	0.869583	0.964081	0.0106484	3.08874e-09	0.962991	0.992968	0.168806	2.07598e-08
ENSG00000224032	ILMN_1654609	EPB41L4A-AS1	237.636	128.913	1885.15	1167.78	-0.0238542	-0.0102026	-0.537056	0.493152	0.869583	0.964081	0.00977153	3.08874e-09	0.962991	0.992968	0.161258	2.07598e-08
ENSG00000224074	ILMN_1728446	LINC00691	0	0.537885	112.768	1.09304	NA	2.517	-0.0703306	0.235592	NA	0.402982	0.621086	0.512124	NA	NA	NA	0.628634
ENSG00000224075	ILMN_3249639	TTTY22	0	0	82.8764	0.00845041	NA	NA	0.0900272	0.282638	NA	NA	0.497128	0.946578	NA	NA	NA	NA
ENSG00000224177	ILMN_1896741	LINC00570	0	0	118.124	4.96147	NA	NA	0.0554222	0.653606	NA	NA	0.678287	0.00144418	NA	NA	NA	0.00392519
ENSG00000224596	ILMN_1768553	ZMIZ1-AS1	13.4661	5.02052	82.6728	198.437	-0.129642	-1.1341	-0.096944	0.071332	0.799044	0.224093	0.480296	0.513292	0.941566	NA	NA	0.629705
ENSG00000224812	ILMN_1887656	TMEM72-AS1	0	0	89.0085	21.1907	NA	NA	-0.0236228	0.0625554	NA	NA	0.860002	0.65614	NA	NA	NA	0.753756
ENSG00000224851	ILMN_1715600	LINC00502	0	0	94.4924	0.181174	NA	NA	-0.0560479	-0.0602279	NA	NA	0.67576	0.944563	NA	NA	NA	NA
ENSG00000224924	ILMN_3235163	LINC00320	0	0	69.6086	0.672951	NA	NA	0.0626443	-0.133065	NA	NA	0.646724	0.811052	NA	NA	NA	0.872205
ENSG00000224958	ILMN_3247400	PGM5-AS1	0	0	137.471	27.9471	NA	NA	-0.0241544	-0.308185	NA	NA	0.890489	0.0237401	NA	NA	0.981367	0.0487724
ENSG00000224975	ILMN_1770344	INE1	19.2036	49.8441	85.7621	195.56	0.139722	0.127553	-0.10468	0.575011	0.758161	0.737638	0.438602	1.12623e-14	0.927615	0.933619	NA	1.51351e-13
ENSG00000225194	ILMN_3249172	LINC00092	0	0	130.523	175.216	NA	NA	0.206711	-0.369729	NA	NA	0.180449	0.00343128	NA	NA	0.613325	0.0086
ENSG00000225269	ILMN_1674648	LINC00705	1.02327	0.262307	104.498	1.29087	-0.572296	-1.70721	0.234914	-1.61052	0.763137	0.674296	0.0872429	6.93247e-05	NA	NA	NA	0.000240878
ENSG00000225470	ILMN_1704431	JPX	118.122	50.1127	160.574	71.2812	-0.108181	0.163572	-0.201274	0.0707651	0.577582	0.605952	0.314348	0.268216	0.856184	0.895338	0.744285	0.381941
ENSG00000225516	ILMN_1726011	FAM197Y5	0	0	87.3225	0	NA	NA	0.147636	NA	NA	NA	0.275323	NA	NA	NA	NA	NA
ENSG00000225516	ILMN_2068522	FAM197Y5	0	0	90.6953	0	NA	NA	0.0243788	NA	NA	NA	0.860429	NA	NA	NA	NA	NA
ENSG00000225684	ILMN_1808873	FAM225B	0	0	85.3274	13.988	NA	NA	0.134698	-1.21504	NA	NA	0.328611	1.71902e-12	NA	NA	NA	1.76151e-11
ENSG00000225725	ILMN_1660071	FAM66E	1.04119	0	84.2333	1.99052	-0.0218929	NA	-0.039751	0.0161639	0.990558	NA	0.770993	0.957579	NA	NA	NA	0.972555
ENSG00000225725	ILMN_1756654	FAM66E	1.04119	0	101.173	1.99052	-0.0218929	NA	-0.125317	0.0161639	0.990558	NA	0.359937	0.957579	NA	NA	NA	0.972555
ENSG00000225725	ILMN_3276071	FAM66E	1.04119	0	91.7858	1.99052	-0.0218929	NA	0.099535	0.0161639	0.990558	NA	0.459909	0.957579	NA	NA	NA	0.972555
ENSG00000225725	ILMN_1784891	FAM66E	1.04119	0	90.6845	1.99052	-0.0218929	NA	0.0483847	0.0161639	0.990558	NA	0.714071	0.957579	NA	NA	NA	0.972555
ENSG00000225725	ILMN_3286235	FAM66E	1.04119	0	100.687	1.99052	-0.0218929	NA	0.156327	0.0161639	0.990558	NA	0.286776	0.957579	NA	NA	NA	0.972555
ENSG00000225826	ILMN_1882646	LINC00626	0	0	93.0254	0.168879	NA	NA	-0.0777642	-0.0611907	NA	NA	0.564005	0.948649	NA	NA	NA	NA
ENSG00000225826	ILMN_3247306	LINC00626	0	0	90.039	0.168879	NA	NA	-0.138601	-0.0611907	NA	NA	0.312064	0.948649	NA	NA	NA	NA
ENSG00000225855	ILMN_1725906	RUSC1-AS1	6.60065	18.0199	158.644	1063.85	0.135765	0.539492	0.317059	0.207344	0.851128	0.408332	0.348767	0.00364507	NA	NA	0.77098	0.00907388
ENSG00000225855	ILMN_2114185	RUSC1-AS1	6.60065	18.0199	128.466	1063.85	0.135765	0.539492	0.0289514	0.207344	0.851128	0.408332	0.856088	0.00364507	NA	NA	0.975274	0.00907388
ENSG00000225880	ILMN_1702866	LINC00115	14.0462	14.1578	85.9166	181.314	-0.466408	-0.274061	0.193396	0.287457	0.395579	0.629187	0.183487	0.0209305	0.761738	NA	NA	0.0436314
ENSG00000225880	ILMN_3237598	LINC00115	14.0462	14.1578	92.706	181.314	-0.466408	-0.274061	-0.0703146	0.287457	0.395579	0.629187	0.60008	0.0209305	0.761738	NA	NA	0.0436314
ENSG00000225953	ILMN_3268228	SATB2-AS1	0.126978	0	94.4582	0.614574	0.26504	NA	-0.0325431	0.298897	0.948211	NA	0.829806	0.404682	NA	NA	NA	0.5271
ENSG00000225953	ILMN_1713764	SATB2-AS1	0.126978	0	135.802	0.614574	0.26504	NA	-0.116805	0.298897	0.948211	NA	0.542718	0.404682	NA	NA	0.87582	0.5271
ENSG00000225953	ILMN_1679719	SATB2-AS1	0.126978	0	90.6785	0.614574	0.26504	NA	0.203838	0.298897	0.948211	NA	0.11946	0.404682	NA	NA	NA	0.5271
ENSG00000225953	ILMN_3191756	SATB2-AS1	0.126978	0	82.6567	0.614574	0.26504	NA	0.214699	0.298897	0.948211	NA	0.0969972	0.404682	NA	NA	NA	0.5271
ENSG00000225978	ILMN_1847602	HAR1A	3.19614	0.301073	86.779	39.5519	-0.994392	1.62164	-0.0608706	-0.335151	0.346998	0.670381	0.659217	0.00165884	NA	NA	NA	0.00445562
ENSG00000226031	ILMN_3187770	FGF13-AS1	0	0	79.975	9.84779	NA	NA	0.0367132	0.110557	NA	NA	0.785574	0.481214	NA	NA	NA	0.600893
ENSG00000226067	ILMN_1744216	LINC00623	0	0	99.8518	112.928	NA	NA	-0.149524	-0.00611516	NA	NA	0.297272	0.932825	NA	NA	NA	0.956436
ENSG00000226067	ILMN_3234142	LINC00623	0	0	1027.84	112.928	NA	NA	0.216963	-0.00611516	NA	NA	0.327731	0.932825	NA	NA	0.755756	0.956436
ENSG00000226067	ILMN_3229266	LINC00623	0	0	97.5254	112.928	NA	NA	-0.0618613	-0.00611516	NA	NA	0.684486	0.932825	NA	NA	NA	0.956436
ENSG00000226367	ILMN_1700981	ST7-AS2	0	1.14251	86.4412	3.89431	NA	-0.249453	-0.0187938	-1.32334	NA	0.904	0.887658	2.77079e-06	NA	NA	NA	1.20522e-05
ENSG00000226416	ILMN_3244224	MRPL23-AS1	13.5157	0	92.804	21.6923	-0.89701	NA	-0.0968661	0.0572695	0.0858836	NA	0.479549	0.719193	0.46796	NA	NA	0.80309
ENSG00000226510	ILMN_3277608	UPK1A-AS1	3.57578	0.421095	85.6684	2.62223	0.323257	0.043302	0.117573	-0.450573	0.753154	0.989841	0.372542	0.11639	NA	NA	NA	0.192558
ENSG00000226516	ILMN_1723732	FAM138B	0	0	81.7636	7.78362	NA	NA	-0.0558127	0.286487	NA	NA	0.679516	0.206598	NA	NA	NA	0.309625
ENSG00000226516	ILMN_1661451	FAM138B	0	0	113.657	7.78362	NA	NA	0.00270404	0.286487	NA	NA	0.984637	0.206598	NA	NA	NA	0.309625
ENSG00000226711	ILMN_1742008	FAM66C	54.1831	6.25649	111.293	143.76	-0.247871	0.236578	-0.108921	0.192545	0.365121	0.791003	0.477986	0.0314234	0.74594	NA	NA	0.0623356
ENSG00000226711	ILMN_1793658	FAM66C	54.1831	6.25649	95.0092	143.76	-0.247871	0.236578	0.165524	0.192545	0.365121	0.791003	0.241163	0.0314234	0.74594	NA	NA	0.0623356
ENSG00000226746	ILMN_3240236	SMCR5	1.34671	0	163.861	2.98941	-2.10664	NA	0.21427	0.303573	0.222548	NA	0.343842	0.163504	NA	NA	0.767192	0.255559
ENSG00000226819	ILMN_3299531	MEIS1-AS3	1.62391	3.19777	91.476	1.593	-1.13123	0.76903	0.0686033	0.00615957	0.446	0.573209	0.605956	0.984041	NA	NA	NA	0.990132
ENSG00000226869	ILMN_1679208	LHFPL3-AS1	0	0	76.7439	10.5357	NA	NA	0.0539483	-0.331664	NA	NA	0.692441	0.278431	NA	NA	NA	0.393419
ENSG00000226906	ILMN_2066116	TTTY4	0	0	73.5205	0	NA	NA	0.177781	NA	NA	NA	0.18383	NA	NA	NA	NA	NA
ENSG00000226906	ILMN_3242632	TTTY4	0	0	104.053	0	NA	NA	0.1245	NA	NA	NA	0.390487	NA	NA	NA	NA	NA
ENSG00000226906	ILMN_1689843	TTTY4	0	0	79.5197	0	NA	NA	-0.0145516	NA	NA	NA	0.913606	NA	NA	NA	NA	NA
ENSG00000226935	ILMN_1667790	LINC00161	0	0	71.3865	6.33217	NA	NA	0.107591	0.404235	NA	NA	0.422229	0.0368942	NA	NA	NA	0.0716842
ENSG00000226935	ILMN_3297789	LINC00161	0	0	82.0941	6.33217	NA	NA	-0.109458	0.404235	NA	NA	0.428789	0.0368942	NA	NA	NA	0.0716842
ENSG00000226935	ILMN_3230631	LINC00161	0	0	96.3882	6.33217	NA	NA	-0.0904459	0.404235	NA	NA	0.506602	0.0368942	NA	NA	NA	0.0716842
ENSG00000226950	ILMN_3238613	DANCR	408.364	162.164	104.096	1342.26	-0.573217	-0.0897127	-0.012998	-0.204743	2.03029e-06	0.614077	0.937285	0.00138096	0.000333145	0.896981	NA	0.00376658
ENSG00000226950	ILMN_3248882	DANCR	408.364	162.164	753.254	1342.26	-0.573217	-0.0897127	-0.0922827	-0.204743	2.03029e-06	0.614077	NA	0.00138096	0.000333145	0.896981	NA	0.00376658
ENSG00000227199	ILMN_1700719	ST7-AS1	3.05357	3.94583	84.4312	98.246	1.50796	0.561776	-0.0801428	0.143459	0.185508	0.623804	0.556645	0.322308	NA	NA	NA	0.441811
ENSG00000227418	ILMN_3243375	PCGEM1	0	0	77.6365	0.00760293	NA	NA	0.000706287	0.349205	NA	NA	0.995771	0.934022	NA	NA	NA	NA
ENSG00000227702	ILMN_1875729	LINC00111	0.130279	0	92.7112	0.488144	-1.61405	NA	0.0779681	-0.300042	0.691962	NA	0.575065	0.633295	NA	NA	NA	0.735076
ENSG00000227702	ILMN_3243673	LINC00111	0.130279	0	96.4802	0.488144	-1.61405	NA	0.0280762	-0.300042	0.691962	NA	0.833097	0.633295	NA	NA	NA	0.735076
ENSG00000228221	ILMN_1813714	LINC00578	0	18.4228	85.3704	40.8941	NA	-0.27345	-0.0336202	0.22166	NA	0.578227	0.815912	0.0913084	NA	NA	NA	0.156861
ENSG00000228296	ILMN_3242632	TTTY4C	0	0	104.053	0	NA	NA	0.1245	NA	NA	NA	0.390487	NA	NA	NA	NA	NA
ENSG00000228296	ILMN_1689843	TTTY4C	0	0	79.5197	0	NA	NA	-0.0145516	NA	NA	NA	0.913606	NA	NA	NA	NA	NA
ENSG00000228296	ILMN_2066116	TTTY4C	0	0	73.5205	0	NA	NA	0.177781	NA	NA	NA	0.18383	NA	NA	NA	NA	NA
ENSG00000228630	ILMN_3239700	HOTAIR	7.07767	0	90.1669	1.26405	-0.0289172	NA	-0.0916341	-0.128429	0.967905	NA	0.539019	0.690077	NA	NA	NA	0.780929
ENSG00000228630	ILMN_1904054	HOTAIR	7.07767	0	74.5151	1.26405	-0.0289172	NA	-0.0058158	-0.128429	0.967905	NA	0.965278	0.690077	NA	NA	NA	0.780929
ENSG00000228791	ILMN_3294024	THRB-AS1	2.38044	0.328674	81.6672	11.1143	-1.63988	-1.92545	-0.107202	-0.324983	0.207569	0.601336	0.457821	0.0111896	NA	NA	NA	0.025002
ENSG00000228791	ILMN_3198379	THRB-AS1	2.38044	0.328674	92.5937	11.1143	-1.63988	-1.92545	-0.0202277	-0.324983	0.207569	0.601336	0.879591	0.0111896	NA	NA	NA	0.025002
ENSG00000228791	ILMN_1674053	THRB-AS1	2.38044	0.328674	100.401	11.1143	-1.63988	-1.92545	-0.00650313	-0.324983	0.207569	0.601336	0.96109	0.0111896	NA	NA	NA	0.025002
ENSG00000228824	ILMN_1653286	MIR4500HG	0.104566	0	87.3511	2.60879	0.26504	NA	-0.16866	-1.09975	0.948211	NA	0.219785	0.00310336	NA	NA	NA	0.00785032
ENSG00000228890	ILMN_2224230	TTTY21	0	0	92.7941	0	NA	NA	0.233941	NA	NA	NA	0.0844185	NA	NA	NA	NA	NA
ENSG00000228890	ILMN_3246344	TTTY21	0	0	72.2926	0	NA	NA	0.0504581	NA	NA	NA	0.706851	NA	NA	NA	NA	NA
ENSG00000228890	ILMN_2224231	TTTY21	0	0	77.9741	0	NA	NA	-0.0367722	NA	NA	NA	0.787317	NA	NA	NA	NA	NA
ENSG00000229205	ILMN_1708023	LINC00200	0	0	73.7074	3.03162	NA	NA	0.0657128	-0.327505	NA	NA	0.64215	0.505011	NA	NA	NA	0.621955
ENSG00000229205	ILMN_3243274	LINC00200	0	0	211.163	3.03162	NA	NA	0.217448	-0.327505	NA	NA	0.308949	0.505011	NA	NA	0.740834	0.621955
ENSG00000229214	ILMN_1717295	LINC00242	6.30121	0.970111	104.862	19.283	-0.683783	2.18568	-0.192573	-0.313484	0.364372	0.319525	0.180566	0.0191578	NA	NA	NA	0.0404282
ENSG00000229228	ILMN_1892511	LINC00582	0	0	106.081	3.29474	NA	NA	-0.138156	-0.508127	NA	NA	0.301914	0.0528527	NA	NA	NA	0.0980014
ENSG00000229236	ILMN_2149793	TTTY10	0	0	96.6217	13.3632	NA	NA	-0.341421	0.527445	NA	NA	0.0298735	0.0975128	NA	NA	NA	0.165911
ENSG00000229240	ILMN_1658937	LINC00710	0	0	88.999	2.08414	NA	NA	-0.00738074	0.614338	NA	NA	0.956163	0.0257518	NA	NA	NA	0.0524173
ENSG00000229437	ILMN_1807424	LINC00366	0	0	89.0118	0.023677	NA	NA	0.0891501	0.226696	NA	NA	0.519671	0.938773	NA	NA	NA	NA
ENSG00000229589	ILMN_3251776	ACVR2B-AS1	14.3435	4.3047	75.8407	51.5855	0.268866	0.330472	-0.14169	-0.417323	0.615474	0.737172	0.305515	0.000160466	0.871087	NA	NA	0.000523023
ENSG00000229589	ILMN_3179067	ACVR2B-AS1	14.3435	4.3047	112.216	51.5855	0.268866	0.330472	-0.0143917	-0.417323	0.615474	0.737172	0.912817	0.000160466	0.871087	NA	NA	0.000523023
ENSG00000229619	ILMN_1883267	MBNL1-AS1	5.68311	12.0024	100.701	438.17	1.44818	-0.78509	0.0511079	0.215638	0.10358	0.202962	0.72532	0.0193806	NA	NA	NA	0.0408439
ENSG00000229619	ILMN_1813055	MBNL1-AS1	5.68311	12.0024	79.4263	438.17	1.44818	-0.78509	0.0338862	0.215638	0.10358	0.202962	0.798943	0.0193806	NA	NA	NA	0.0408439
ENSG00000229807	ILMN_1764573	XIST	0.126978	6287.54	211.618	5580.73	0.26504	-0.107729	0.0463236	0.0740412	0.948211	0.32593	0.822426	0.87372	NA	0.757498	0.969555	0.916483
ENSG00000229847	ILMN_3241729	EMX2OS	0.530489	0	282.726	14.8396	0.257688	NA	0.178182	-1.03883	0.919949	NA	0.469297	5.66386e-06	NA	NA	0.844859	2.35289e-05
ENSG00000230091	ILMN_3240048	TMEM254-AS1	23.7429	8.71247	98.5025	90.4979	-0.140201	-0.0925364	-0.15929	-0.456024	0.713308	0.896459	0.228809	0.000149206	0.911188	NA	NA	0.000490048
ENSG00000230223	ILMN_2111556	ATXN8OS	0	0	73.0586	0.0620806	NA	NA	-0.00261626	0.397213	NA	NA	0.984448	0.85364	NA	NA	NA	NA
ENSG00000230316	ILMN_3285206	FEZF1-AS1	0	0	127.421	7.67231	NA	NA	-0.00333342	0.157497	NA	NA	0.982001	0.469876	NA	NA	0.997413	0.590135
ENSG00000230366	ILMN_1785896	DSCR9	9.94055	0.985034	90.6865	4.20912	0.154563	3.33921	-0.0882051	-0.223394	0.818628	0.138177	0.51161	0.246978	NA	NA	NA	0.357606
ENSG00000230368	ILMN_1728059	FAM41C	0	0.359045	666.03	4.2972	NA	0.0516509	0.679075	-0.604886	NA	0.988568	0.457348	0.0163526	NA	NA	0.8377	0.0350729
ENSG00000230368	ILMN_1716072	FAM41C	0	0.359045	84.9959	4.2972	NA	0.0516509	0.00899327	-0.604886	NA	0.988568	0.946682	0.0163526	NA	NA	NA	0.0350729
ENSG00000230368	ILMN_1670352	FAM41C	0	0.359045	84.5521	4.2972	NA	0.0516509	0.0120502	-0.604886	NA	0.988568	0.927491	0.0163526	NA	NA	NA	0.0350729
ENSG00000230487	ILMN_3248764	PSMG3-AS1	207.17	59.5775	102.088	478.875	-0.21979	-0.0892419	-0.233155	-0.662438	0.178217	0.75035	0.127113	2.38962e-13	0.598512	0.937805	NA	2.72184e-12
ENSG00000230530	ILMN_1752415	LIMD1-AS1	0.566799	3.44003	78.7593	3.50811	-1.54822	-0.54647	-0.0487089	-1.17218	0.540736	0.67015	0.717873	1.57622e-06	NA	NA	NA	7.11929e-06
ENSG00000230530	ILMN_1684266	LIMD1-AS1	0.566799	3.44003	74.9499	3.50811	-1.54822	-0.54647	-0.00885714	-1.17218	0.540736	0.67015	0.948294	1.57622e-06	NA	NA	NA	7.11929e-06
ENSG00000230530	ILMN_1658748	LIMD1-AS1	0.566799	3.44003	94.0246	3.50811	-1.54822	-0.54647	0.0771136	-1.17218	0.540736	0.67015	0.563081	1.57622e-06	NA	NA	NA	7.11929e-06
ENSG00000230630	ILMN_3309754	DNM3OS	0.104566	0	87.7624	400.291	0.26504	NA	-0.0351376	-0.271987	0.948211	NA	0.805221	0.0180641	NA	NA	NA	0.0383508
ENSG00000230630	ILMN_3308597	DNM3OS	0.104566	0	78.1925	400.291	0.26504	NA	0.0223023	-0.271987	0.948211	NA	0.868384	0.0180641	NA	NA	NA	0.0383508
ENSG00000230663	ILMN_1762573	FAM224B	0	0	97.0275	1.61568	NA	NA	0.183391	-0.381873	NA	NA	0.22636	0.386746	NA	NA	NA	0.508978
ENSG00000230679	ILMN_1896149	ENO1-AS1	1.13033	0.752505	84.3545	3.46002	-0.563115	-1.5366	-0.0168291	-0.708904	0.769272	0.572992	0.908474	0.00894266	NA	NA	NA	0.0204221
ENSG00000230844	ILMN_3247311	ZNF674-AS1	72.6793	24.8681	112.463	329.897	0.200561	0.208469	0.0708008	0.595651	0.388126	0.625334	0.615199	1.03562e-14	0.756935	0.900037	NA	1.39936e-13
ENSG00000230937	ILMN_3308295	MIR205HG	0	2508.45	799.814	82.9058	NA	-0.217637	-0.591722	-0.0386366	NA	0.0487337	0.0863642	0.905665	NA	0.368937	0.465112	0.938139
ENSG00000230937	ILMN_1759913	MIR205HG	0	2508.45	84.7743	82.9058	NA	-0.217637	0.0826549	-0.0386366	NA	0.0487337	0.564562	0.905665	NA	0.368937	NA	0.938139
ENSG00000231023	ILMN_2176625	LINC00326	0.607811	0.800192	93.0282	5.05559	-1.54662	0.940046	0.0471176	-1.00676	0.533549	0.703116	0.723144	0.0542591	NA	NA	NA	0.100245
ENSG00000231028	ILMN_1737346	LINC00271	1.69879	0	80.2043	28.1013	0.360584	NA	-0.00554027	-0.0396079	0.800555	NA	0.967581	0.818395	NA	NA	NA	0.877436
ENSG00000231133	ILMN_3240360	HAR1B	0.762033	0.854842	102.471	5.51762	1.15844	0.0677604	-0.0726971	-0.787845	0.585267	0.978276	0.616095	1.81765e-05	NA	NA	NA	6.98058e-05
ENSG00000231141	ILMN_1669640	TTTY3	0	0	77.2997	0	NA	NA	0.0193345	NA	NA	NA	0.886301	NA	NA	NA	NA	NA
ENSG00000231141	ILMN_3239945	TTTY3	0	0	80.9682	0	NA	NA	-0.0895551	NA	NA	NA	0.512972	NA	NA	NA	NA	NA
ENSG00000231154	ILMN_1876729	MORF4L2-AS1	9.74089	1.22508	99.6035	53.2494	0.191816	1.09308	0.367075	-0.782565	0.753136	0.587193	0.0110182	1.49733e-10	NA	NA	NA	1.1958e-09
ENSG00000231177	ILMN_1723254	LINC00852	5.94746	19.1489	99.7423	90.6432	-0.913975	-0.236175	-0.0357081	-0.119135	0.247085	0.619259	0.798642	0.231619	NA	0.899175	NA	0.339397
ENSG00000231177	ILMN_2124236	LINC00852	5.94746	19.1489	83.8609	90.6432	-0.913975	-0.236175	0.0294195	-0.119135	0.247085	0.619259	0.826156	0.231619	NA	0.899175	NA	0.339397
ENSG00000231419	ILMN_3237689	LINC00689	4.57469	0.210173	89.9058	47.7886	-0.542428	-1.11629	0.0432747	-0.861553	0.53291	0.784417	0.745754	2.76987e-05	NA	NA	NA	0.000102951
ENSG00000231527	ILMN_3248078	FAM27C	1.20986	0	104.53	2.56319	-0.0819043	NA	0.101237	0.221831	0.963576	NA	0.452486	0.316783	NA	NA	NA	0.436121
ENSG00000231527	ILMN_1883024	FAM27C	1.20986	0	101.158	2.56319	-0.0819043	NA	-0.162098	0.221831	0.963576	NA	0.2458	0.316783	NA	NA	NA	0.436121
ENSG00000231527	ILMN_3293843	FAM27C	1.20986	0	113.553	2.56319	-0.0819043	NA	-0.0140427	0.221831	0.963576	NA	0.918821	0.316783	NA	NA	NA	0.436121
ENSG00000231528	ILMN_1695485	FAM225A	0.471039	0.223574	96.1391	26.2372	-2.68451	1.02764	0.035563	-0.538684	0.373097	0.799983	0.795135	0.00031131	NA	NA	NA	0.000965395
ENSG00000231607	ILMN_3308305	DLEU2	34.4453	7.24502	83.6512	204.013	0.0419219	-0.108761	0.000792282	0.285796	0.903589	0.896	0.995284	0.000465945	0.974311	NA	NA	0.00139852
ENSG00000231607	ILMN_1658607	DLEU2	34.4453	7.24502	200.343	204.013	0.0419219	-0.108761	0.253103	0.285796	0.903589	0.896	0.291537	0.000465945	0.974311	NA	0.727992	0.00139852
ENSG00000231607	ILMN_3309594	DLEU2	34.4453	7.24502	81.0809	204.013	0.0419219	-0.108761	-0.0834612	0.285796	0.903589	0.896	0.535013	0.000465945	0.974311	NA	NA	0.00139852
ENSG00000231607	ILMN_1784046	DLEU2	34.4453	7.24502	97.0523	204.013	0.0419219	-0.108761	0.00047922	0.285796	0.903589	0.896	0.997233	0.000465945	0.974311	NA	NA	0.00139852
ENSG00000231674	ILMN_1653833	LINC00410	0.377123	0	85.6757	0.0281877	1.69169	NA	-0.0163195	0.210709	0.570623	NA	0.90388	0.950187	NA	NA	NA	NA
ENSG00000231690	ILMN_1738223	LINC00574	2.27237	0.341326	83.7793	5.92212	0.487735	-1.9685	0.00639013	-0.523818	0.704385	0.587869	0.961625	0.00632272	NA	NA	NA	0.0149114
ENSG00000231690	ILMN_3307144	LINC00574	2.27237	0.341326	83.9899	5.92212	0.487735	-1.9685	-0.112917	-0.523818	0.704385	0.587869	0.397304	0.00632272	NA	NA	NA	0.0149114
ENSG00000231755	ILMN_3240428	CHODL-AS1	0	0	89.9143	0.0886089	NA	NA	0.0273286	0.637003	NA	NA	0.835526	0.719595	NA	NA	NA	NA
ENSG00000231764	ILMN_3242922	DLX6-AS1	0.772501	0	90.9079	3.99913	0.903339	NA	0.0113917	-0.313982	0.690099	NA	0.934236	0.327904	NA	NA	NA	0.447987
ENSG00000231782	ILMN_1755519	LINC00575	0	0	97.0198	0.125212	NA	NA	0.0967422	0.0952771	NA	NA	0.505899	0.922973	NA	NA	NA	NA
ENSG00000231889	ILMN_1815804	TRAF3IP2-AS1	42.7492	10.0297	84.4304	243.008	-0.281584	-0.469738	0.248486	0.455684	0.335515	0.491368	0.0583851	2.12801e-11	0.728334	NA	NA	1.88645e-10
ENSG00000231920	ILMN_3253854	NEBL-AS1	5.54917	0.616345	91.9208	21.3923	0.487424	-1.73671	-0.0523413	-0.720514	0.539996	0.495157	0.695682	1.99076e-06	NA	NA	NA	8.83658e-06
ENSG00000232021	ILMN_1707904	LEF1-AS1	0.104566	0	106.017	7.78161	0.26504	NA	0.0837268	-0.0713921	0.948211	NA	0.603919	0.64557	NA	NA	NA	0.745078
ENSG00000232021	ILMN_1657886	LEF1-AS1	0.104566	0	88.2425	7.78161	0.26504	NA	-0.147119	-0.0713921	0.948211	NA	0.296816	0.64557	NA	NA	NA	0.745078
ENSG00000232401	ILMN_3240676	LINC00112	1.10077	0	75.8577	0.601445	1.30142	NA	-0.181596	1.12889	0.479661	NA	0.182622	0.0016259	NA	NA	NA	0.00437445
ENSG00000232401	ILMN_1860116	LINC00112	1.10077	0	80.9629	0.601445	1.30142	NA	0.0893178	1.12889	0.479661	NA	0.510626	0.0016259	NA	NA	NA	0.00437445
ENSG00000232416	ILMN_1793049	BPESC1	0	0	97.7924	0.110056	NA	NA	0.0645489	0.114787	NA	NA	0.680872	0.895229	NA	NA	NA	NA
ENSG00000232419	ILMN_2099858	TTTY19	0	0	107.126	0	NA	NA	-0.0963456	NA	NA	NA	0.635188	NA	NA	NA	NA	NA
ENSG00000232419	ILMN_2099855	TTTY19	0	0	89.5401	0	NA	NA	0.0115442	NA	NA	NA	0.934325	NA	NA	NA	NA	NA
ENSG00000232685	ILMN_1757535	LINC00442	0	0	95.5538	0.179875	NA	NA	-0.111352	0.553141	NA	NA	0.508694	0.559091	NA	NA	NA	NA
ENSG00000232808	ILMN_1768489	TTTY20	0	0	72.4055	0.00333425	NA	NA	-0.114328	0.306555	NA	NA	0.402086	0.942065	NA	NA	NA	NA
ENSG00000232860	ILMN_1824647	SMG7-AS1	12.7035	0	94.5992	37.7251	0.134728	NA	0.161106	-0.348331	0.80461	NA	0.216966	0.0010083	NA	NA	NA	0.00283447
ENSG00000232956	ILMN_3235969	SNHG15	305.69	93.4566	84.557	2103.64	-0.0782373	0.373715	0.0460905	1.36373	0.603797	0.105122	0.726087	3.2574e-42	0.866746	0.509136	NA	1.43729e-39
ENSG00000232956	ILMN_1898124	SNHG15	305.69	93.4566	925.585	2103.64	-0.0782373	0.373715	-0.311241	1.36373	0.603797	0.105122	0.239239	3.2574e-42	0.866746	0.509136	0.682664	1.43729e-39
ENSG00000232956	ILMN_3248773	SNHG15	305.69	93.4566	1087.17	2103.64	-0.0782373	0.373715	-0.0761485	1.36373	0.603797	0.105122	0.750756	3.2574e-42	0.866746	0.509136	0.950444	1.43729e-39
ENSG00000232973	ILMN_3307139	CYP1B1-AS1	2.88332	0.630518	81.6525	104.676	-0.220699	-2.81997	0.105842	-0.19863	0.846902	0.366428	0.422785	0.0787293	NA	NA	NA	0.138177
ENSG00000232973	ILMN_3292970	CYP1B1-AS1	2.88332	0.630518	81.9824	104.676	-0.220699	-2.81997	-0.0616143	-0.19863	0.846902	0.366428	0.643236	0.0787293	NA	NA	NA	0.138177
ENSG00000232973	ILMN_3225617	CYP1B1-AS1	2.88332	0.630518	123.739	104.676	-0.220699	-2.81997	-0.00285012	-0.19863	0.846902	0.366428	0.986406	0.0787293	NA	NA	0.997967	0.138177
ENSG00000232973	ILMN_1769112	CYP1B1-AS1	2.88332	0.630518	90.1176	104.676	-0.220699	-2.81997	0.0619071	-0.19863	0.846902	0.366428	0.646571	0.0787293	NA	NA	NA	0.138177
ENSG00000232973	ILMN_3204720	CYP1B1-AS1	2.88332	0.630518	72.7226	104.676	-0.220699	-2.81997	-0.022732	-0.19863	0.846902	0.366428	0.868853	0.0787293	NA	NA	NA	0.138177
ENSG00000233016	ILMN_3233205	SNHG7	872.93	155.495	185.122	2845.82	-0.142282	-0.147426	0.00865382	0.344318	0.176471	0.456869	0.975233	2.90013e-06	0.596892	0.827689	0.99546	1.25676e-05
ENSG00000233016	ILMN_3243129	SNHG7	872.93	155.495	96.9496	2845.82	-0.142282	-0.147426	-0.110391	0.344318	0.176471	0.456869	0.418016	2.90013e-06	0.596892	0.827689	NA	1.25676e-05
ENSG00000233016	ILMN_3243908	SNHG7	872.93	155.495	112.22	2845.82	-0.142282	-0.147426	0.113241	0.344318	0.176471	0.456869	0.412695	2.90013e-06	0.596892	0.827689	NA	1.25676e-05
ENSG00000233016	ILMN_3233229	SNHG7	872.93	155.495	511.712	2845.82	-0.142282	-0.147426	-0.263468	0.344318	0.176471	0.456869	0.34089	2.90013e-06	0.596892	0.827689	0.765146	1.25676e-05
ENSG00000233016	ILMN_3227023	SNHG7	872.93	155.495	1885.07	2845.82	-0.142282	-0.147426	-0.511352	0.344318	0.176471	0.456869	0.0196852	2.90013e-06	0.596892	0.827689	0.23636	1.25676e-05
ENSG00000233101	ILMN_1683798	HOXB-AS3	78.2654	0.425412	109.74	158.849	-0.521979	0.0427814	0.105036	0.107835	0.024797	0.989929	0.448919	0.254943	0.287553	NA	NA	0.36723
ENSG00000233220	ILMN_1789804	LINC00167	1.00729	0	79.8835	2.16992	-0.820604	NA	0.0575784	-0.95652	0.678826	NA	0.669371	0.00240652	NA	NA	NA	0.00623307
ENSG00000233220	ILMN_3244888	LINC00167	1.00729	0	84.6485	2.16992	-0.820604	NA	0.0769506	-0.95652	0.678826	NA	0.58512	0.00240652	NA	NA	NA	0.00623307
ENSG00000233237	ILMN_3310509	LINC00472	65.8361	19.5845	87.1345	509.922	0.218803	0.924413	0.0390743	0.596405	0.370418	0.060745	0.778366	4.85674e-07	0.748065	0.408755	NA	2.36793e-06
ENSG00000233237	ILMN_1666617	LINC00472	65.8361	19.5845	101.62	509.922	0.218803	0.924413	0.0805378	0.596405	0.370418	0.060745	0.546095	4.85674e-07	0.748065	0.408755	NA	2.36793e-06
ENSG00000233237	ILMN_1861982	LINC00472	65.8361	19.5845	90.4928	509.922	0.218803	0.924413	-0.292928	0.596405	0.370418	0.060745	0.046853	4.85674e-07	0.748065	0.408755	NA	2.36793e-06
ENSG00000233316	ILMN_1777917	DSCR10	0.130279	0	152.785	0.157072	-1.61405	NA	0.0769834	0.178454	0.691962	NA	0.667187	0.852718	NA	NA	0.922551	NA
ENSG00000233354	ILMN_3248428	LINC00028	0	0	80.2064	4.81315	NA	NA	-0.0508231	-0.0429917	NA	NA	0.703415	0.81109	NA	NA	NA	0.872205
ENSG00000233429	ILMN_1869943	HOTAIRM1	71.8099	307.493	126.355	475.193	0.0471571	-0.166437	0.204213	0.737627	0.837001	0.282385	0.189081	2.09463e-06	0.953263	0.723247	0.623745	9.27142e-06
ENSG00000233452	ILMN_1676703	STXBP5-AS1	1.59202	16.0411	95.7164	94.1124	-0.70318	-0.165973	-0.0451586	-0.114702	0.634724	0.771257	0.743897	0.0961591	NA	NA	NA	0.163985
ENSG00000233522	ILMN_1762573	FAM224A	0	0	97.0275	0.13519	NA	NA	0.183391	0.199436	NA	NA	0.22636	0.814559	NA	NA	NA	NA
ENSG00000233642	ILMN_3266711	GPR158-AS1	0	0	72.5004	0.161035	NA	NA	-0.0360839	0.549978	NA	NA	0.791937	0.602985	NA	NA	NA	NA
ENSG00000233642	ILMN_3190247	GPR158-AS1	0	0	98.9539	0.161035	NA	NA	0.083065	0.549978	NA	NA	0.576102	0.602985	NA	NA	NA	NA
ENSG00000233695	ILMN_3242612	GAS6-AS1	23.2505	22.0227	79.886	795.682	-0.507297	-0.5649	-0.115926	-0.387679	0.259901	0.2197	0.393207	0.00031033	0.676327	0.668831	NA	0.000962437
ENSG00000233695	ILMN_3253126	GAS6-AS1	23.2505	22.0227	107.833	795.682	-0.507297	-0.5649	-0.110208	-0.387679	0.259901	0.2197	0.461276	0.00031033	0.676327	0.668831	NA	0.000962437
ENSG00000233695	ILMN_3247606	GAS6-AS1	23.2505	22.0227	82.3189	795.682	-0.507297	-0.5649	-0.106266	-0.387679	0.259901	0.2197	0.426386	0.00031033	0.676327	0.668831	NA	0.000962437
ENSG00000233699	ILMN_2089365	TTTY18	0	0	91.3524	0	NA	NA	-0.11185	NA	NA	NA	0.403179	NA	NA	NA	NA	NA
ENSG00000233699	ILMN_1661523	TTTY18	0	0	90.8097	0	NA	NA	0.0847664	NA	NA	NA	0.528502	NA	NA	NA	NA	NA
ENSG00000233705	ILMN_3274543	SLC26A4-AS1	0	0	88.0165	17.3794	NA	NA	0.000686303	0.245582	NA	NA	0.995897	0.259468	NA	NA	NA	0.372215
ENSG00000233746	ILMN_1673158	LINC00656	0	0	85.8797	32.7916	NA	NA	0.177119	0.359924	NA	NA	0.180795	0.0322234	NA	NA	NA	0.0637298
ENSG00000233871	ILMN_3249338	DLG5-AS1	31.1241	4.87568	109.474	15.455	-0.246512	-1.46935	-0.209433	-0.139171	0.482115	0.143029	0.32235	0.408908	0.813105	NA	NA	0.531352
ENSG00000234336	ILMN_3192813	JAZF1-AS1	0.104566	0.592562	86.12	15.9581	0.26504	-2.74387	-0.165215	-0.171688	0.948211	0.390051	0.239209	0.258701	NA	NA	NA	0.371459
ENSG00000234336	ILMN_3246430	JAZF1-AS1	0.104566	0.592562	79.3164	15.9581	0.26504	-2.74387	0.19722	-0.171688	0.948211	0.390051	0.134248	0.258701	NA	NA	NA	0.371459
ENSG00000234456	ILMN_1769288	MAGI2-AS3	7.00795	142.738	238.612	626.827	0.412438	-0.464994	0.12946	0.0597967	0.572977	0.063525	0.469379	0.284881	NA	0.417317	0.844859	0.400685
ENSG00000234492	ILMN_1786064	RPL34-AS1	0.917353	0.948661	89.1009	7.86098	-2.3033	1.06368	0.0224829	-0.664965	0.289671	0.649497	0.872518	6.9096e-05	NA	NA	NA	0.000240151
ENSG00000234608	ILMN_1798957	MAPKAPK5-AS1	302.953	121.515	678.677	1188.63	-0.0782356	-0.102821	0.059207	-0.134228	0.545842	0.640215	0.774861	0.020834	0.842031	0.905373	0.956872	0.0434596
ENSG00000234741	ILMN_3248460	GAS5	1244.21	1836.54	73.624	6172.56	0.172941	-0.0938268	0.126731	0.226537	0.120405	0.32394	0.338491	0.000914816	0.530745	0.75613	NA	0.00259107
ENSG00000234741	ILMN_3249211	GAS5	1244.21	1836.54	104.483	6172.56	0.172941	-0.0938268	0.178529	0.226537	0.120405	0.32394	0.721788	0.000914816	0.530745	0.75613	NA	0.00259107
ENSG00000234741	ILMN_3240848	GAS5	1244.21	1836.54	87.3292	6172.56	0.172941	-0.0938268	0.0336905	0.226537	0.120405	0.32394	0.8	0.000914816	0.530745	0.75613	NA	0.00259107
ENSG00000234741	ILMN_1754378	GAS5	1244.21	1836.54	115.455	6172.56	0.172941	-0.0938268	0.215103	0.226537	0.120405	0.32394	0.198428	0.000914816	0.530745	0.75613	NA	0.00259107
ENSG00000234741	ILMN_3243244	GAS5	1244.21	1836.54	259.582	6172.56	0.172941	-0.0938268	0.470484	0.226537	0.120405	0.32394	0.269159	0.000914816	0.530745	0.75613	0.71145	0.00259107
ENSG00000234741	ILMN_3248294	GAS5	1244.21	1836.54	68.9379	6172.56	0.172941	-0.0938268	0.0216554	0.226537	0.120405	0.32394	0.872843	0.000914816	0.530745	0.75613	NA	0.00259107
ENSG00000234741	ILMN_3236650	GAS5	1244.21	1836.54	103.421	6172.56	0.172941	-0.0938268	0.0491809	0.226537	0.120405	0.32394	0.717363	0.000914816	0.530745	0.75613	NA	0.00259107
ENSG00000234741	ILMN_3239799	GAS5	1244.21	1836.54	77.1951	6172.56	0.172941	-0.0938268	0.123989	0.226537	0.120405	0.32394	0.34768	0.000914816	0.530745	0.75613	NA	0.00259107
ENSG00000234741	ILMN_3247148	GAS5	1244.21	1836.54	91.0454	6172.56	0.172941	-0.0938268	0.0484371	0.226537	0.120405	0.32394	0.755641	0.000914816	0.530745	0.75613	NA	0.00259107
ENSG00000234883	ILMN_3248910	MIR155HG	0	0.0774984	94.4132	203.397	NA	0.709978	0.114366	1.48519	NA	0.861343	0.683486	3.73854e-27	NA	NA	NA	2.64943e-25
ENSG00000234942	ILMN_1819028	GRID1-AS1	0.23552	0	106.209	3.81972	-1.74297	NA	-0.197076	-0.0375293	0.656359	NA	0.236077	0.880608	NA	NA	NA	0.921533
ENSG00000235097	ILMN_1754032	LINC00330	0	0.287671	77.1886	0.632103	NA	-0.251007	-0.217787	0.842654	NA	0.94874	0.115551	0.0405388	NA	NA	NA	0.077811
ENSG00000235280	ILMN_1836309	MCF2L-AS1	0.387537	0	139.17	54.6735	-1.22147	NA	0.173965	-0.720288	0.686816	NA	0.300324	9.5826e-14	NA	NA	0.734344	1.1446e-12
ENSG00000235280	ILMN_3242234	MCF2L-AS1	0.387537	0	93.4819	54.6735	-1.22147	NA	-0.0330734	-0.720288	0.686816	NA	0.80868	9.5826e-14	NA	NA	NA	1.1446e-12
ENSG00000235412	ILMN_3242632	TTTY4B	0	0	104.053	0	NA	NA	0.1245	NA	NA	NA	0.390487	NA	NA	NA	NA	NA
ENSG00000235412	ILMN_1689843	TTTY4B	0	0	79.5197	0	NA	NA	-0.0145516	NA	NA	NA	0.913606	NA	NA	NA	NA	NA
ENSG00000235412	ILMN_2066116	TTTY4B	0	0	73.5205	0	NA	NA	0.177781	NA	NA	NA	0.18383	NA	NA	NA	NA	NA
ENSG00000235590	ILMN_3310426	GNAS-AS1	0	5.61372	83.4282	4.88807	NA	-0.225778	0.100812	-0.408762	NA	0.827548	0.457559	0.0194927	NA	NA	NA	0.0410475
ENSG00000235590	ILMN_3239955	GNAS-AS1	0	5.61372	91.59	4.88807	NA	-0.225778	-0.116925	-0.408762	NA	0.827548	0.384125	0.0194927	NA	NA	NA	0.0410475
ENSG00000235621	ILMN_3296219	LINC00494	1.1675	0	73.1877	12.4882	0.678392	NA	0.0628324	-0.381805	0.701738	NA	0.641473	0.0691923	NA	NA	NA	0.123801
ENSG00000235706	ILMN_1764619	DICER1-AS1	18.176	17.3221	109.314	405.161	-0.254673	-0.0784238	-0.14532	-0.496541	0.565782	0.882469	0.274158	9.79302e-08	0.851301	NA	NA	5.30036e-07
ENSG00000235770	ILMN_1752746	LINC00607	2.11663	3.57218	74.0769	157.907	1.51885	-0.597305	-0.122178	0.535043	0.270144	0.632979	0.630945	9.33077e-05	NA	NA	NA	0.000317368
ENSG00000235919	ILMN_1666706	ASH1L-AS1	36.6944	6.93278	157.228	150.732	-0.575153	-0.268455	0.233796	0.564936	0.0644765	0.78235	0.272165	6.19428e-10	0.421592	NA	0.714182	4.53456e-09
ENSG00000235919	ILMN_3175415	ASH1L-AS1	36.6944	6.93278	155.945	150.732	-0.575153	-0.268455	0.423601	0.564936	0.0644765	0.78235	0.0079404	6.19428e-10	0.421592	NA	0.144067	4.53456e-09
ENSG00000235919	ILMN_1681688	ASH1L-AS1	36.6944	6.93278	81.1986	150.732	-0.575153	-0.268455	-0.06825	0.564936	0.0644765	0.78235	0.617036	6.19428e-10	0.421592	NA	NA	4.53456e-09
ENSG00000235947	ILMN_3247013	EGOT	2.10651	5.77483	152.434	6.3928	1.90204	1.4585	-0.166335	1.83006	0.215256	0.134596	0.456242	5.47155e-19	NA	NA	0.837457	1.2811e-17
ENSG00000235954	ILMN_3272681	TTC28-AS1	83.3256	54.3851	75.2961	901.148	0.367396	-0.244723	0.0957684	-0.216942	0.0934815	0.437683	0.473145	0.000175382	0.48361	0.818521	NA	0.000566827
ENSG00000235954	ILMN_3189889	TTC28-AS1	83.3256	54.3851	76.6486	901.148	0.367396	-0.244723	-0.0372927	-0.216942	0.0934815	0.437683	0.784924	0.000175382	0.48361	0.818521	NA	0.000566827
ENSG00000235989	ILMN_1781225	MORC2-AS1	28.1807	0	276.487	4.41941	-0.139921	NA	-0.505172	-0.19059	0.697481	NA	0.181771	0.256928	0.904727	NA	0.61508	0.369536
ENSG00000235989	ILMN_3196690	MORC2-AS1	28.1807	0	266.693	4.41941	-0.139921	NA	-0.419176	-0.19059	0.697481	NA	0.254323	0.256928	0.904727	NA	0.698304	0.369536
ENSG00000236200	ILMN_3289172	KDM4A-AS1	16.0117	17.4094	134.056	51.6429	0.226913	-0.502918	0.401315	-0.293746	0.629432	0.399907	0.033909	0.00116635	0.875827	NA	0.307171	0.00323138
ENSG00000236311	ILMN_3235350	TLX1NB	0	0	91.7111	0.133396	NA	NA	0.0321505	0.0901265	NA	NA	0.815349	0.919195	NA	NA	NA	NA
ENSG00000236333	ILMN_2096031	TRHDE-AS1	0	0.520167	174.256	338.53	NA	0.892342	-0.696702	-0.419829	NA	0.77508	0.0213673	0.00184388	NA	NA	0.244478	0.00490221
ENSG00000236384	ILMN_2174711	LINC00479	6.6628	6.01133	72.2856	13.9071	-0.50393	-0.606806	-0.049678	0.482293	0.528693	0.481274	0.715738	0.0663978	NA	NA	NA	0.119511
ENSG00000236445	ILMN_3199961	LINC00608	0	0	78.5401	0.918405	NA	NA	0.0585726	0.699733	NA	NA	0.668239	0.00500601	NA	NA	NA	0.0120898
ENSG00000236445	ILMN_3289895	LINC00608	0	0	122.27	0.918405	NA	NA	-0.152291	0.699733	NA	NA	0.288949	0.00500601	NA	NA	0.726591	0.0120898
ENSG00000236790	ILMN_1795356	LINC00299	0	0	80.998	39.2148	NA	NA	0.0272668	0.511577	NA	NA	0.846733	0.000667333	NA	NA	NA	0.00194297
ENSG00000236901	ILMN_1719998	MIR600HG	51.9677	42.2253	139.131	611.475	-0.746832	-0.0885632	-0.497732	-0.207271	0.00601852	0.78596	0.00346021	0.0276117	0.152133	0.949095	0.0842741	0.0557044
ENSG00000237036	ILMN_3249620	ZEB1-AS1	51.6232	26.9139	91.5968	375.442	-0.394953	-0.560871	-0.100579	0.06955	0.175532	0.183866	0.47931	0.460178	0.59614	0.625703	NA	0.580749
ENSG00000237036	ILMN_1829989	ZEB1-AS1	51.6232	26.9139	155.638	375.442	-0.394953	-0.560871	0.381408	0.06955	0.175532	0.183866	0.0391603	0.460178	0.59614	0.625703	0.329591	0.580749
ENSG00000237048	ILMN_2098499	TTTY12	0	0	71.0499	0.0193683	NA	NA	-0.09557	0.367893	NA	NA	0.484079	0.9305	NA	NA	NA	NA
ENSG00000237149	ILMN_1660288	ZNF503-AS2	66.8511	21.8047	124.034	102.684	-0.245413	0.0168988	0.151756	-0.569632	0.316371	0.969928	0.321867	2.14639e-11	0.716282	0.993427	0.75169	1.90184e-10
ENSG00000237232	ILMN_1697872	ZNF295-AS1	0.679205	0	93.7173	16.9067	1.28727	NA	0.0924727	0.543798	0.57915	NA	0.494109	0.0107	NA	NA	NA	0.0240195
ENSG00000237282	ILMN_1678234	LINC00851	0	0	73.07	0.193582	NA	NA	-0.0827518	0.411181	NA	NA	0.542271	0.612876	NA	NA	NA	NA
ENSG00000237424	ILMN_3309468	FOXD2-AS1	40.0789	19.1319	114.811	213.131	-0.327266	-0.172685	-0.0949598	0.129983	0.285267	0.751313	0.526638	0.172933	0.695652	0.938531	NA	0.267814
ENSG00000237563	ILMN_2224231	TTTY21B	0	0	77.9741	0	NA	NA	-0.0367722	NA	NA	NA	0.787317	NA	NA	NA	NA	NA
ENSG00000237563	ILMN_2224230	TTTY21B	0	0	92.7941	0	NA	NA	0.233941	NA	NA	NA	0.0844185	NA	NA	NA	NA	NA
ENSG00000237563	ILMN_3246344	TTTY21B	0	0	72.2926	0	NA	NA	0.0504581	NA	NA	NA	0.706851	NA	NA	NA	NA	NA
ENSG00000237613	ILMN_1723732	FAM138A	0	0	81.7636	0.231729	NA	NA	-0.0558127	0.357362	NA	NA	0.679516	0.441677	NA	NA	NA	NA
ENSG00000237613	ILMN_1661451	FAM138A	0	0	113.657	0.231729	NA	NA	0.00270404	0.357362	NA	NA	0.984637	0.441677	NA	NA	NA	NA
ENSG00000237737	ILMN_3248583	DCTN1-AS1	2.63211	0.227892	113.982	5.21445	-0.208137	1.02764	0.0152697	-0.584203	0.858261	0.799983	0.914633	0.0164418	NA	NA	NA	0.0352415
ENSG00000237941	ILMN_1757119	KCNQ1DN	0	0	89.0292	0.789315	NA	NA	0.0653191	-0.732265	NA	NA	0.631785	0.086401	NA	NA	NA	0.149692
ENSG00000237943	ILMN_1827623	PRKCQ-AS1	170.456	29.2451	136.536	199.245	-0.0458534	-0.114798	0.182359	0.385552	0.774349	0.768029	0.257521	2.23801e-07	0.9335	0.944678	0.702255	1.14445e-06
ENSG00000237943	ILMN_1893633	PRKCQ-AS1	170.456	29.2451	215.498	199.245	-0.0458534	-0.114798	0.401996	0.385552	0.774349	0.768029	0.182844	2.23801e-07	0.9335	0.944678	0.615902	1.14445e-06
ENSG00000237945	ILMN_1786559	LINC00649	0.813513	61.4767	89.0341	355.08	1.00359	-0.0634444	0.0571566	-0.0991847	0.672396	0.824625	0.674934	0.39189	NA	0.958088	NA	0.513996
ENSG00000237945	ILMN_1846776	LINC00649	0.813513	61.4767	148.434	355.08	1.00359	-0.0634444	-0.0664622	-0.0991847	0.672396	0.824625	0.67001	0.39189	NA	0.958088	0.92324	0.513996
ENSG00000237986	ILMN_3283960	CELF2-AS2	0	0	158.34	0.800004	NA	NA	-0.245169	-0.0256492	NA	NA	0.180416	0.944187	NA	NA	0.613325	0.963449
ENSG00000237986	ILMN_1849653	CELF2-AS2	0	0	115.537	0.800004	NA	NA	0.325585	-0.0256492	NA	NA	0.0289514	0.944187	NA	NA	NA	0.963449
ENSG00000238121	ILMN_3249175	LINC00426	0.167991	0	99.4649	89.5243	0.26504	NA	0.197631	-0.645286	0.948211	NA	0.186462	4.14334e-06	NA	NA	NA	1.75628e-05
ENSG00000239225	ILMN_1767355	TTTY23	0	0	84.3456	0	NA	NA	0.0173752	NA	NA	NA	0.909948	NA	NA	NA	NA	NA
ENSG00000239225	ILMN_3236300	TTTY23	0	0	71.851	0	NA	NA	0.0240411	NA	NA	NA	0.859292	NA	NA	NA	NA	NA
ENSG00000239265	ILMN_3246345	CLRN1-AS1	0	0	85.092	3.46481	NA	NA	0.0822385	-1.3778	NA	NA	0.536584	7.46388e-05	NA	NA	NA	0.000257868
ENSG00000240198	ILMN_1901977	ARHGEF3-AS1	0	0	82.1841	0.0183656	NA	NA	-0.0316255	0.242681	NA	NA	0.819045	0.936101	NA	NA	NA	NA
ENSG00000240288	ILMN_3256106	GHRLOS	8.52782	26.6442	86.7848	57.1939	-0.118148	0.237308	-0.112047	-0.0204471	0.857043	0.571631	0.40317	0.855286	NA	0.882323	NA	0.903375
ENSG00000240423	ILMN_3244060	LINC00636	0.167991	0	136.729	3.15415	0.26504	NA	0.309999	0.0938983	0.948211	NA	0.0494559	0.755258	NA	NA	0.366088	0.830453
ENSG00000240770	ILMN_1909784	C21orf91-OT1	0	0.262307	84.0131	0.779767	NA	-1.70721	-0.239355	0.443012	NA	0.674296	0.0939696	0.186674	NA	NA	NA	0.285021
ENSG00000240889	ILMN_3246949	NDUFB2-AS1	18.9507	8.34388	80.3234	23.5949	-0.0582381	0.427587	-0.108871	-0.226548	0.894083	0.552578	0.426037	0.0054675	0.971173	NA	NA	0.0131011
ENSG00000240990	ILMN_3249281	HOXA11-AS	6.63214	0.154997	88.4526	0.764422	-0.672655	1.20482	-0.194917	-0.590407	0.387301	0.766186	0.145415	0.119375	NA	NA	NA	0.19654
ENSG00000241313	ILMN_3187698	WWTR1-AS1	19.2415	4.02906	89.0043	15.6954	0.245058	-0.421154	-0.207986	-0.072872	0.58088	0.699496	0.127531	0.554993	0.857771	NA	NA	0.667627
ENSG00000241469	ILMN_3230885	LINC00635	0	0	81.9926	0.337436	NA	NA	0.0708977	0.137295	NA	NA	0.595888	0.819282	NA	NA	NA	0.878143
ENSG00000241469	ILMN_3200882	LINC00635	0	0	77.4072	0.337436	NA	NA	0.0534691	0.137295	NA	NA	0.68994	0.819282	NA	NA	NA	0.878143
ENSG00000243836	ILMN_3203059	WDR86-AS1	0	1.87838	105.722	187	NA	1.11683	-0.0335473	-0.427414	NA	0.511183	0.807353	0.0733016	NA	NA	NA	0.130018
ENSG00000244879	ILMN_3236965	GABPB1-AS1	169.49	175.556	95.2635	2691.63	0.107582	-0.0203458	0.182324	0.0444995	0.526924	0.90805	0.191504	0.689886	0.834169	0.980982	NA	0.780793
ENSG00000245526	ILMN_3288018	LINC00461	0	0	78.1972	2.6984	NA	NA	-0.0803094	-0.0894173	NA	NA	0.553866	0.766705	NA	NA	NA	0.838973
ENSG00000245526	ILMN_1657266	LINC00461	0	0	81.2287	2.6984	NA	NA	0.0656721	-0.0894173	NA	NA	0.655022	0.766705	NA	NA	NA	0.838973
ENSG00000245573	ILMN_3249533	BDNF-AS	1.6424	40.4725	104.605	86.9897	0.575297	-0.00414902	0.0443293	-0.485494	0.694117	0.990661	0.745379	1.05397e-06	NA	0.998463	NA	4.87571e-06
ENSG00000245910	ILMN_3243248	SNHG6	664.413	162.959	94.2878	2176.59	-0.0209526	-0.0463004	0.0795311	0.35187	0.864863	0.849289	0.612486	3.96774e-09	0.962042	0.965211	NA	2.62233e-08
ENSG00000245910	ILMN_3248443	SNHG6	664.413	162.959	3334.5	2176.59	-0.0209526	-0.0463004	-0.0399556	0.35187	0.864863	0.849289	0.88177	3.96774e-09	0.962042	0.965211	0.979337	2.62233e-08
ENSG00000246985	ILMN_1653150	SOCS2-AS1	35.3246	3.72355	79.8773	419.996	-0.102898	-0.482186	-0.0236334	1.03565	0.747055	0.675102	0.86008	1.13654e-14	0.923692	NA	NA	1.52571e-13
ENSG00000246985	ILMN_1699188	SOCS2-AS1	35.3246	3.72355	87.4507	419.996	-0.102898	-0.482186	-0.15404	1.03565	0.747055	0.675102	0.259378	1.13654e-14	0.923692	NA	NA	1.52571e-13
ENSG00000247092	ILMN_3235325	SNHG10	178.021	20.3306	133.025	300.705	-0.146373	0.0802754	0.138259	0.458021	0.352369	0.867294	0.509045	3.80247e-08	0.739017	0.969987	0.861867	2.183e-07
ENSG00000247092	ILMN_2409078	SNHG10	178.021	20.3306	206.471	300.705	-0.146373	0.0802754	-0.303599	0.458021	0.352369	0.867294	0.676933	3.80247e-08	0.739017	0.969987	0.925507	2.183e-07
ENSG00000247556	ILMN_3297455	OIP5-AS1	677.577	300.392	696.477	5684.04	0.168179	-0.129785	0.411504	-0.0596625	0.148239	0.397007	0.11016	0.18896	0.56453	0.803279	0.512763	0.288013
ENSG00000247774	ILMN_3247853	PCED1B-AS1	2.94197	0.61078	83.9032	458.026	1.19173	2.63496	-0.0485784	0.123799	0.313358	0.359547	0.718166	0.125944	NA	NA	NA	0.205321
ENSG00000248197	ILMN_1864813	LINC00290	0	0	122.528	0.0428197	NA	NA	0.212867	0.4798	NA	NA	0.228575	0.854527	NA	NA	0.669062	NA
ENSG00000248307	ILMN_1765124	LINC00616	0.130279	0	125.426	0.152279	-1.61405	NA	0.383883	0.121652	0.691962	NA	0.0443711	0.895857	NA	NA	0.349786	NA
ENSG00000248690	ILMN_3241254	HAS2-AS1	22.7923	5.83153	151.625	13.9905	0.46105	-0.317953	0.0988104	0.999173	0.252337	0.719228	0.659187	7.05161e-10	0.670077	NA	0.919067	5.12271e-09
ENSG00000248890	ILMN_3288032	HHIP-AS1	46.1242	3.60948	124.356	300.668	0.128565	-1.61561	0.253073	-1.04895	0.674125	0.19561	0.311774	1.00808e-09	0.895038	NA	0.74287	7.20607e-09
ENSG00000248893	ILMN_1723732	FAM138E	0	0	81.7636	0.0966925	NA	NA	-0.0558127	0.0877184	NA	NA	0.679516	0.955963	NA	NA	NA	NA
ENSG00000248893	ILMN_1661451	FAM138E	0	0	113.657	0.0966925	NA	NA	0.00270404	0.0877184	NA	NA	0.984637	0.955963	NA	NA	NA	NA
ENSG00000249054	ILMN_1723732	FAM138D	0	0	81.7636	0.141407	NA	NA	-0.0558127	0.378476	NA	NA	0.679516	0.725817	NA	NA	NA	NA
ENSG00000249054	ILMN_1661451	FAM138D	0	0	113.657	0.141407	NA	NA	0.00270404	0.378476	NA	NA	0.984637	0.725817	NA	NA	NA	NA
ENSG00000249673	ILMN_3247844	NOP14-AS1	108.288	493.42	115.666	818.891	0.0617778	0.230977	0.228594	0.0624638	0.75688	0.0990838	0.114764	0.100642	0.927357	0.499152	NA	0.170387
ENSG00000249859	ILMN_1654452	PVT1	362.844	178.057	123.928	261.366	-0.0294911	-0.0488811	0.0740575	0.565078	0.811201	0.804132	0.660313	3.73038e-07	0.946925	0.953868	0.919825	1.84522e-06
ENSG00000249859	ILMN_3310391	PVT1	362.844	178.057	102.728	261.366	-0.0294911	-0.0488811	-0.0918469	0.565078	0.811201	0.804132	0.506454	3.73038e-07	0.946925	0.953868	NA	1.84522e-06
ENSG00000249859	ILMN_1911196	PVT1	362.844	178.057	117.891	261.366	-0.0294911	-0.0488811	0.313506	0.565078	0.811201	0.804132	0.0300544	3.73038e-07	0.946925	0.953868	NA	1.84522e-06
ENSG00000249859	ILMN_3308758	PVT1	362.844	178.057	74.1951	261.366	-0.0294911	-0.0488811	0.100466	0.565078	0.811201	0.804132	0.462805	3.73038e-07	0.946925	0.953868	NA	1.84522e-06
ENSG00000249859	ILMN_3310890	PVT1	362.844	178.057	98.8232	261.366	-0.0294911	-0.0488811	-0.00185973	0.565078	0.811201	0.804132	0.988838	3.73038e-07	0.946925	0.953868	NA	1.84522e-06
ENSG00000249859	ILMN_1732926	PVT1	362.844	178.057	129.891	261.366	-0.0294911	-0.0488811	-0.331067	0.565078	0.811201	0.804132	0.0487133	3.73038e-07	0.946925	0.953868	0.36321	1.84522e-06
ENSG00000251359	ILMN_1757137	WWC2-AS2	13.3993	5.37707	100.607	41.5986	-0.263336	0.00625549	0.20698	-0.997404	0.62876	0.994668	0.159235	1.76771e-13	NA	NA	NA	2.04425e-12
ENSG00000253230	ILMN_1818677	LINC00599	0	0	106.305	36.1776	NA	NA	0.28718	0.236144	NA	NA	0.0290969	0.327748	NA	NA	NA	0.447807
ENSG00000253230	ILMN_3242710	LINC00599	0	0	79.5574	36.1776	NA	NA	-0.154109	0.236144	NA	NA	0.276175	0.327748	NA	NA	NA	0.447807
ENSG00000253302	ILMN_3269812	STAU2-AS1	0.402836	3.32078	88.5914	6.18108	0.268471	-0.690019	0.00338997	-0.385166	0.9233	0.55189	0.981129	0.0510772	NA	NA	NA	0.0951271
ENSG00000253302	ILMN_3178553	STAU2-AS1	0.402836	3.32078	197.315	6.18108	0.268471	-0.690019	-0.069819	-0.385166	0.9233	0.55189	0.898752	0.0510772	NA	NA	0.983199	0.0951271
ENSG00000253314	ILMN_3311150	LINC00293	0	0	85.9945	0.156036	NA	NA	0.0674178	0.0535943	NA	NA	0.636633	0.95694	NA	NA	NA	NA
ENSG00000253314	ILMN_3311140	LINC00293	0	0	78.8669	0.156036	NA	NA	0.012968	0.0535943	NA	NA	0.923474	0.95694	NA	NA	NA	NA
ENSG00000253314	ILMN_3307987	LINC00293	0	0	78.199	0.156036	NA	NA	-0.166335	0.0535943	NA	NA	0.221427	0.95694	NA	NA	NA	NA
ENSG00000253327	ILMN_3252615	RAD21-AS1	3.15268	3.48181	87.0043	6.76584	-0.00381565	-1.13941	0.131866	-0.82095	0.997235	0.31692	0.311468	5.10803e-06	NA	NA	NA	2.13419e-05
ENSG00000253521	ILMN_3309940	HPYR1	0	0	84.2136	1.0362	NA	NA	0.0631695	0.121745	NA	NA	0.64977	0.790567	NA	NA	NA	0.857021
ENSG00000253661	ILMN_1707965	ZFHX4-AS1	0	0	100.066	0.89097	NA	NA	0.0436543	-0.156258	NA	NA	0.762663	0.718119	NA	NA	NA	0.802398
ENSG00000253661	ILMN_3238898	ZFHX4-AS1	0	0	76.4204	0.89097	NA	NA	-0.0215357	-0.156258	NA	NA	0.873353	0.718119	NA	NA	NA	0.802398
ENSG00000254008	ILMN_3249356	LINC00051	0	0	87.3457	0.588139	NA	NA	0.00897265	0.832912	NA	NA	0.946085	0.0940535	NA	NA	NA	0.160957
ENSG00000254369	ILMN_3203821	HOXA-AS3	1.47044	0	80.8789	30.281	1.35162	NA	-0.114369	-0.648621	0.403033	NA	0.399557	1.89949e-08	NA	NA	NA	1.1429e-07
ENSG00000254369	ILMN_3280323	HOXA-AS3	1.47044	0	79.8876	30.281	1.35162	NA	-0.0509658	-0.648621	0.403033	NA	0.719721	1.89949e-08	NA	NA	NA	1.1429e-07
ENSG00000254389	ILMN_1688772	RHPN1-AS1	21.7649	2.76878	108.899	24.6649	0.228609	1.38702	-0.0285438	-0.625149	0.574071	0.332707	0.849526	0.000104489	0.855166	NA	NA	0.000352585
ENSG00000254960	ILMN_1864512	KIRREL3-AS2	0.917353	0	121.784	0.0574366	-2.3033	NA	-0.0706543	0.341272	0.289671	NA	0.661369	0.838131	NA	NA	0.919908	NA
ENSG00000255198	ILMN_3244940	SNHG9	66.9404	41.2287	85.912	145.268	0.0643964	-0.390026	-0.18626	0.259545	0.803336	0.239206	0.207355	0.00421664	0.944081	0.685456	NA	0.0103535
ENSG00000255198	ILMN_3238785	SNHG9	66.9404	41.2287	1129.97	145.268	0.0643964	-0.390026	-0.27565	0.259545	0.803336	0.239206	0.363001	0.00421664	0.944081	0.685456	0.779916	0.0103535
ENSG00000255248	ILMN_3244176	MIR100HG	68.6694	134.512	325.194	2357.18	0.338904	-0.0807795	0.646477	1.02108	0.197452	0.719784	0.0421644	6.50782e-11	0.618605	0.927299	0.342572	5.42889e-10
ENSG00000255399	ILMN_3291741	TBX5-AS1	0	0	84.2308	1746.16	NA	NA	-0.0484758	-0.257949	NA	NA	0.725074	0.00232251	NA	NA	NA	0.00603276
ENSG00000255559	ILMN_1705085	ZNF252P-AS1	4.7433	1.7905	117.121	32.521	-0.821785	0.257662	0.00694474	-0.40817	0.33255	0.86395	0.962263	0.00376038	NA	NA	NA	0.00933085
ENSG00000255717	ILMN_1755004	SNHG1	1164.66	675.039	86.1213	3500.51	0.243268	-0.10262	0.179594	0.885041	0.0154705	0.375773	0.18795	1.19086e-18	0.237522	0.791099	NA	2.66694e-17
ENSG00000255717	ILMN_2072391	SNHG1	1164.66	675.039	191.141	3500.51	0.243268	-0.10262	0.0191563	0.885041	0.0154705	0.375773	0.935577	1.19086e-18	0.237522	0.791099	0.988867	2.66694e-17
ENSG00000255717	ILMN_1666599	SNHG1	1164.66	675.039	128.512	3500.51	0.243268	-0.10262	0.145178	0.885041	0.0154705	0.375773	0.472561	1.19086e-18	0.237522	0.791099	0.846636	2.66694e-17
ENSG00000255717	ILMN_1784328	SNHG1	1164.66	675.039	117.881	3500.51	0.243268	-0.10262	0.114094	0.885041	0.0154705	0.375773	0.462679	1.19086e-18	0.237522	0.791099	NA	2.66694e-17
ENSG00000255717	ILMN_3236713	SNHG1	1164.66	675.039	1786.94	3500.51	0.243268	-0.10262	0.221092	0.885041	0.0154705	0.375773	0.482025	1.19086e-18	0.237522	0.791099	0.850883	2.66694e-17
ENSG00000255717	ILMN_1656303	SNHG1	1164.66	675.039	82.7584	3500.51	0.243268	-0.10262	0.101547	0.885041	0.0154705	0.375773	0.440838	1.19086e-18	0.237522	0.791099	NA	2.66694e-17
ENSG00000255717	ILMN_1691550	SNHG1	1164.66	675.039	80.4331	3500.51	0.243268	-0.10262	0.104512	0.885041	0.0154705	0.375773	0.427202	1.19086e-18	0.237522	0.791099	NA	2.66694e-17
ENSG00000255794	ILMN_3245464	RMST	0	0	98.7375	81.968	NA	NA	0.0516985	-2.2111	NA	NA	0.701606	3.54759e-17	NA	NA	NA	6.45182e-16
ENSG00000255857	ILMN_3193858	PXN-AS1	50.4558	19.3647	127.848	231.168	-0.12992	-0.0563792	-0.0732877	1.12547	0.633864	0.921018	0.709132	5.51411e-38	0.878537	0.983642	0.935427	1.40948e-35
ENSG00000255874	ILMN_1714176	LINC00346	3.56417	5.5994	117.224	138.444	-0.512833	-0.200894	0.25697	0.0993364	0.60518	0.832643	0.153554	0.296791	NA	NA	NA	0.414213
ENSG00000255874	ILMN_3181474	LINC00346	3.56417	5.5994	110.423	138.444	-0.512833	-0.200894	0.0982949	0.0993364	0.60518	0.832643	0.495625	0.296791	NA	NA	NA	0.414213
ENSG00000256025	ILMN_1859030	CACNA1C-AS4	0	0	147.453	0.582309	NA	NA	0.189492	1.24936	NA	NA	0.231444	0.00264386	NA	NA	0.673796	0.00679625
ENSG00000256262	ILMN_3214579	USP30-AS1	0.676067	0.425412	112.345	49.679	0.84503	0.0427814	0.223473	0.0837985	0.718218	0.989929	0.157948	0.430579	NA	NA	NA	0.55252
ENSG00000256262	ILMN_3292155	USP30-AS1	0.676067	0.425412	93.7078	49.679	0.84503	0.0427814	-0.00706297	0.0837985	0.718218	0.989929	0.957658	0.430579	NA	NA	NA	0.55252
ENSG00000256642	ILMN_2211910	LINC00273	0	0	90.695	0.072231	NA	NA	-0.129065	0.458502	NA	NA	0.335646	0.748848	NA	NA	NA	NA
ENSG00000256642	ILMN_1652170	LINC00273	0	0	77.6465	0.072231	NA	NA	-0.0274303	0.458502	NA	NA	0.838573	0.748848	NA	NA	NA	NA
ENSG00000256642	ILMN_3298348	LINC00273	0	0	116.795	0.072231	NA	NA	-0.0557004	0.458502	NA	NA	0.738003	0.748848	NA	NA	NA	NA
ENSG00000257167	ILMN_3266964	TMPO-AS1	101.757	6.59182	92.252	66.2588	-0.142483	-0.758248	-0.132199	-0.25223	0.472609	0.351855	0.339005	0.0227958	0.807822	NA	NA	0.0470358
ENSG00000257167	ILMN_3176746	TMPO-AS1	101.757	6.59182	106.66	66.2588	-0.142483	-0.758248	-0.120932	-0.25223	0.472609	0.351855	0.409026	0.0227958	0.807822	NA	NA	0.0470358
ENSG00000258169	ILMN_1737230	LINC00485	0.257258	0	79.7565	1.52695	-0.65438	NA	0.0427165	-0.400277	0.852027	NA	0.758149	0.352607	NA	NA	NA	0.474014
ENSG00000258479	ILMN_1715209	LINC00640	0.46639	5.60781	105.208	9.05203	0.652321	-0.105922	-0.078341	0.596251	0.802876	0.915837	0.596923	0.000234521	NA	NA	NA	0.000741473
ENSG00000258498	ILMN_3245591	DIO3OS	17.2361	0	86.9996	2973	0.398496	NA	-0.0410721	-0.47924	0.397404	NA	0.756436	0.000479454	0.762827	NA	NA	0.00143553
ENSG00000258498	ILMN_3309448	DIO3OS	17.2361	0	89.8067	2973	0.398496	NA	0.0141414	-0.47924	0.397404	NA	0.916486	0.000479454	0.762827	NA	NA	0.00143553
ENSG00000258512	ILMN_1658628	LINC00239	9.16219	1.48297	103.729	22.0891	0.282522	-2.82798	-0.0203032	-0.544361	0.645987	0.169647	0.881275	0.000229782	NA	NA	NA	0.000727804
ENSG00000258655	ILMN_1804908	ARHGAP5-AS1	187.029	65.7624	111.114	84.6953	-0.108706	-0.367994	0.0783031	-0.47061	0.496835	0.181571	0.561814	3.16155e-09	0.820668	0.622649	NA	2.12205e-08
ENSG00000258701	ILMN_3245410	LINC00638	19.552	5.73357	84.1231	44.2148	-0.168719	1.00983	0.00621013	-1.00758	0.695074	0.288719	0.963742	2.57248e-10	0.903839	NA	NA	1.98514e-09
ENSG00000258730	ILMN_2134381	ITPK1-AS1	0.961664	0	6853.36	2.67189	-0.529686	NA	0.194582	-0.351553	0.793352	NA	0.81441	0.157766	NA	NA	0.967334	0.247941
ENSG00000258920	ILMN_1806892	FOXN3-AS1	54.9293	8.75284	99.8419	73.4637	-0.320113	-0.592318	0.238526	-0.641255	0.230945	0.441489	0.0788174	5.7738e-13	0.649851	NA	NA	6.25915e-12
ENSG00000259070	ILMN_1661461	LINC00639	0	0.197521	83.8716	28.0361	NA	-1.11629	0.0121361	-0.466355	NA	0.784417	0.928235	0.0180134	NA	NA	NA	0.0382474
ENSG00000259073	ILMN_1764243	FOXN3-AS2	0	0	78.31	0.947197	NA	NA	0.0191197	0.300773	NA	NA	0.885771	0.425857	NA	NA	NA	0.547955
ENSG00000259527	ILMN_1770978	LINC00052	0.104566	0.790582	81.325	0.0357425	0.26504	0.00966855	-0.190837	0.362575	0.948211	0.996735	0.156123	0.878066	NA	NA	NA	NA
ENSG00000259527	ILMN_3307002	LINC00052	0.104566	0.790582	107.211	0.0357425	0.26504	0.00966855	-0.0835812	0.362575	0.948211	0.996735	0.540729	0.878066	NA	NA	NA	NA
ENSG00000259905	ILMN_3310361	PWRN1	0	0	84.7774	31.1639	NA	NA	0.0403292	1.03601	NA	NA	0.76456	7.96678e-07	NA	NA	NA	3.75627e-06
ENSG00000259974	ILMN_3196687	LINC00261	50.3774	0.223574	81.3157	454.678	-0.226372	1.02764	-0.153506	-0.752723	0.415348	0.799983	0.255437	1.64305e-07	0.773263	NA	NA	8.58926e-07
ENSG00000259974	ILMN_3273154	LINC00261	50.3774	0.223574	85.328	454.678	-0.226372	1.02764	0.00913505	-0.752723	0.415348	0.799983	0.944824	1.64305e-07	0.773263	NA	NA	8.58926e-07
ENSG00000260339	ILMN_3268535	HEXA-AS1	6.80635	7.67783	92.5777	11.1218	0.557254	-0.0139925	-0.107647	-1.47677	0.453645	0.985948	0.450705	8.14072e-15	NA	NA	NA	1.11093e-13
ENSG00000260372	ILMN_1705656	AQP4-AS1	0.23552	0	80.4391	34.9855	-1.74297	NA	-0.263052	-0.363896	0.656359	NA	0.0623483	0.0859856	NA	NA	NA	0.149091
ENSG00000260551	ILMN_3309194	PWRN2	0	0	77.6454	0.599625	NA	NA	-0.0557045	1.69875	NA	NA	0.679568	0.000513725	NA	NA	NA	0.0015295
ENSG00000260630	ILMN_3227119	SNAI3-AS1	74.722	27.5035	94.3714	150.528	-0.258699	0.219442	0.0991608	-0.527716	0.255518	0.599982	0.466901	6.58422e-07	0.671526	0.89418	NA	3.14077e-06
ENSG00000260630	ILMN_3233272	SNAI3-AS1	74.722	27.5035	117.761	150.528	-0.258699	0.219442	0.0314156	-0.527716	0.255518	0.599982	0.83851	6.58422e-07	0.671526	0.89418	NA	3.14077e-06
ENSG00000260630	ILMN_3233763	SNAI3-AS1	74.722	27.5035	89.7916	150.528	-0.258699	0.219442	0.117483	-0.527716	0.255518	0.599982	0.379767	6.58422e-07	0.671526	0.89418	NA	3.14077e-06
ENSG00000260852	ILMN_1710954	FBXL19-AS1	178.301	95.1073	187.178	125.408	-0.273007	-0.171283	-0.126558	-0.502595	0.10304	0.455401	0.638799	1.39451e-06	0.500409	0.826361	0.911746	6.34343e-06
ENSG00000260852	ILMN_3239236	FBXL19-AS1	178.301	95.1073	146.559	125.408	-0.273007	-0.171283	-0.718104	-0.502595	0.10304	0.455401	0.00215106	1.39451e-06	0.500409	0.826361	0.0604031	6.34343e-06
ENSG00000260941	ILMN_1660839	LINC00622	0.600644	0.963298	91.2378	158.73	-1.90984	2.03523	0.128721	0.182548	0.433263	0.380888	0.335505	0.181815	NA	NA	NA	0.279018
ENSG00000261097	ILMN_1898235	LINC00563	0	0	114.233	2.9354	NA	NA	0.0489507	-0.323733	NA	NA	0.727388	0.244292	NA	NA	NA	0.354479
ENSG00000261517	ILMN_1654073	LINC00558	0	0	90.2436	0.0197476	NA	NA	-0.0290061	0.242681	NA	NA	0.835812	0.935623	NA	NA	NA	NA
ENSG00000261520	ILMN_1864588	DLGAP1-AS5	0	0	91.9267	1.86741	NA	NA	-0.0363232	0.238234	NA	NA	0.789449	0.490014	NA	NA	NA	0.608683
ENSG00000261713	ILMN_1768646	SSTR5-AS1	4.95181	0	88.0192	1.41136	0.0661635	NA	0.0742729	0.281733	0.936332	NA	0.581634	0.352672	NA	NA	NA	0.474084
ENSG00000262117	ILMN_3191746	BCAR4	0	0.455783	103.204	0.562384	NA	2.16899	0.176866	0.364429	NA	0.541404	0.226379	0.427426	NA	NA	NA	0.54952
ENSG00000263327	ILMN_1903049	TAPT1-AS1	36.1873	12.144	131.387	113.931	-0.146221	-0.0579033	0.347962	-0.846756	0.662552	0.924856	0.0200767	6.86413e-10	0.89094	NA	0.238741	5.00024e-09
ENSG00000263753	ILMN_3236970	LINC00667	196.036	217.495	404.346	2135.73	0.0772475	0.136008	-0.679018	-0.146946	0.623824	0.405031	0.044799	0.000514712	0.873208	0.806046	0.35091	0.00153219
ENSG00000264575	ILMN_3261278	LINC00526	13.4258	4.26739	86.2395	77.0263	-0.287495	0.0824165	-0.00503149	-0.718298	0.571084	0.940721	0.970426	9.6496e-18	NA	NA	NA	1.89034e-16
ENSG00000264589	ILMN_3247434	MAPT-AS1	0	0	89.9266	2.67298	NA	NA	-0.0780629	0.072549	NA	NA	0.564625	0.687286	NA	NA	NA	0.779009
ENSG00000266904	ILMN_3306677	LINC00663	3.88815	21.9424	87.9997	159.706	-0.23162	-0.20586	-0.0240097	-0.426609	0.805606	0.680198	0.85731	1.99542e-08	NA	0.915685	NA	1.19693e-07
ENSG00000267080	ILMN_1676731	ASB16-AS1	119.925	157.664	115.264	442.891	-0.147396	-0.189016	-0.0522062	-0.552801	0.443764	0.29778	0.754839	1.72426e-19	0.793933	0.735722	NA	4.34747e-18
ENSG00000267270	ILMN_3230723	PARD6G-AS1	3.96027	5.30204	81.9851	113.62	0.410908	0.85513	0.00958424	0.00513314	0.658439	0.374997	0.942673	0.97345	NA	NA	NA	0.983078
ENSG00000267270	ILMN_3177333	PARD6G-AS1	3.96027	5.30204	133.451	113.62	0.410908	0.85513	0.31083	0.00513314	0.658439	0.374997	0.104604	0.97345	NA	NA	0.502923	0.983078
ENSG00000267365	ILMN_1910334	KCNJ2-AS1	7.82373	1.98429	101.073	71.1302	0.0388801	0.0723985	-0.079155	0.135601	0.954159	0.96319	0.583461	0.241545	NA	NA	NA	0.351083
ENSG00000267493	ILMN_1657148	CIRBP-AS1	45.7162	10.4386	137.47	77.1952	-0.00199147	0.429585	-0.00338543	0.362538	0.994719	0.510483	0.984128	2.18926e-05	0.99949	NA	0.997789	8.28494e-05
ENSG00000267496	ILMN_3194613	FAM215A	0	0	80.4322	1.15395	NA	NA	-0.0567742	-1.06047	NA	NA	0.672639	0.00281584	NA	NA	NA	0.00718924
ENSG00000267496	ILMN_3263062	FAM215A	0	0	185.353	1.15395	NA	NA	-0.195287	-1.06047	NA	NA	0.293141	0.00281584	NA	NA	0.729382	0.00718924
ENSG00000268006	ILMN_1830842	PTOV1-AS1	185.341	7.22436	100.138	699.575	0.237336	-0.690173	0.203703	-0.211833	0.126158	0.39091	0.198646	6.45225e-05	0.538912	NA	NA	0.00022544
ENSG00000268066	ILMN_3259153	FMR1-AS1	0.847488	0.197521	109.194	1.86222	0.316597	-1.11629	-0.0282748	-0.495973	0.876606	0.784417	0.841125	0.0928531	NA	NA	NA	0.159174
ENSG00000268654	ILMN_3237745	MIMT1	0	0.262307	94.4684	0.936504	NA	-1.70721	0.119381	-0.783088	NA	0.674296	0.380374	0.0543224	NA	NA	NA	0.100329
ENSG00000268895	ILMN_3234888	A1BG-AS1	13.1634	31.6489	86.4481	122.679	0.765092	-0.0190267	-0.0188946	-0.311133	0.149208	0.961403	0.891323	4.38703e-05	NA	0.992726	NA	0.000158003
ENSG00000269821	ILMN_3248707	KCNQ1OT1	52.1096	48.5061	147.399	1202.78	-0.725216	0.139653	-0.126403	0.274693	0.0111616	0.663199	0.466549	0.0192286	0.204065	0.911848	0.843588	0.0405606
ENSG00000269893	ILMN_3309349	SNHG8	351.688	769.329	1449.35	2640.58	-0.0311044	-0.341499	-0.781146	0.44013	0.810956	0.00196584	0.0740404	2.07962e-10	0.946925	0.0539816	0.432925	1.62511e-09
ENSG00000269893	ILMN_3248890	SNHG8	351.688	769.329	501.913	2640.58	-0.0311044	-0.341499	0.165475	0.44013	0.810956	0.00196584	0.632189	2.07962e-10	0.946925	0.0539816	0.90918	1.62511e-09
ENSG00000269911	ILMN_3200795	FAM226B	0	0	89.4623	0.1437	NA	NA	-0.167328	0.286013	NA	NA	0.213304	0.673696	NA	NA	NA	NA
ENSG00000269911	ILMN_3280734	FAM226B	0	0	72.6288	0.1437	NA	NA	0.0796491	0.286013	NA	NA	0.559028	0.673696	NA	NA	NA	NA
ENSG00000270641	ILMN_3245550	TSIX	0	65.5358	75.8542	19.2192	NA	-0.235343	-0.211689	0.641775	NA	0.785359	0.131392	0.104254	NA	0.949095	NA	0.175576
ENSG00000270816	ILMN_3287464	LINC00221	0	0	88.4705	2.06641	NA	NA	-0.0598622	0.136423	NA	NA	0.655775	0.663037	NA	NA	NA	0.759278
ENSG00000272143	ILMN_3274671	FGF14-AS2	10.7787	3.06438	93.2767	110.574	0.175074	-1.78724	0.155946	-0.532915	0.768153	0.166816	0.259181	2.8885e-08	NA	NA	NA	1.69344e-07
ENSG00000272681	ILMN_3192359	FAM223B	0	0	71.2819	0.18982	NA	NA	-0.081431	0.059449	NA	NA	0.559276	0.910064	NA	NA	NA	NA
ENSG00000272701	ILMN_3187378	MESTIT1	2.13463	0.683401	124.87	8.42806	0.356449	-1.31853	0.214556	-0.213504	0.777772	0.615995	0.232891	0.170966	NA	NA	0.675816	0.265311
ENSG00000272701	ILMN_3237149	MESTIT1	2.13463	0.683401	84.5476	8.42806	0.356449	-1.31853	0.0799343	-0.213504	0.777772	0.615995	0.550983	0.170966	NA	NA	NA	0.265311
ENSG00000273311	ILMN_3236211	DGCR11	12.5774	57.3457	375.62	127.277	0.365184	0.187289	-0.0418806	0.100124	0.512307	0.525541	0.866155	0.168218	NA	0.864217	0.977228	0.261649
ENSG00000273888	ILMN_1690443	FRMD6-AS1	14.9676	0.725736	162.074	18.9121	-0.314263	-0.437887	0.234746	-0.0810992	0.516277	0.866681	0.342298	0.548747	0.82924	NA	0.766307	0.661682
ENSG00000276116	ILMN_3237703	FUT8-AS1	7.28471	3.5415	91.6891	11.9903	-1.52441	-0.685089	0.0400701	-0.522649	0.059481	0.564913	0.767875	0.000540218	NA	NA	NA	0.00160002
ENSG00000277142	ILMN_3238170	LINC00235	7.81733	0.131153	71.0442	43.3119	-0.273553	-1.11629	0.068195	-0.457105	0.702827	0.784417	0.616896	1.65625e-05	NA	NA	NA	6.39983e-05
ENSG00000277215	ILMN_3193949	SPANXA2-OT1	0.340086	0	88.4423	1.64362	-0.768874	NA	0.229592	-0.0135934	0.808938	NA	0.083963	0.969234	NA	NA	NA	0.980316
ENSG00000277215	ILMN_3265439	SPANXA2-OT1	0.340086	0	96.2992	1.64362	-0.768874	NA	0.0107104	-0.0135934	0.808938	NA	0.953041	0.969234	NA	NA	NA	0.980316
ENSG00000279078	ILMN_1655961	SND1-IT1	0.260558	1.16023	141.968	5.68551	-2.16032	0.887914	-0.374235	0.42403	0.56525	0.656184	0.100734	0.0218705	NA	NA	0.495475	0.0453359
ENSG00000279245	ILMN_3192359	FAM223A	0	0	71.2819	0.220911	NA	NA	-0.081431	0.192942	NA	NA	0.559276	0.680259	NA	NA	NA	NA
ENSG00000279418	ILMN_3238082	LINC00244	0	0	99.5898	4.21201	NA	NA	0.0463554	-0.966509	NA	NA	0.749748	0.000267792	NA	NA	NA	0.000838863
ENSG00000279685	ILMN_1692696	MAPT-IT1	0	0	87.006	0.737374	NA	NA	-0.0410828	0.1849	NA	NA	0.762461	0.640433	NA	NA	NA	0.740854
ENSG00000279685	ILMN_3247621	MAPT-IT1	0	0	83.3082	0.737374	NA	NA	-0.0079581	0.1849	NA	NA	0.952883	0.640433	NA	NA	NA	0.740854
ENSG00000280650	ILMN_3242530	KCNIP4-IT1	0	0	95.7093	0.119334	NA	NA	0.0755919	0.0513776	NA	NA	0.564636	0.959179	NA	NA	NA	NA
ENSG00000280798	ILMN_3244521	LINC00294	432.06	260.582	471.771	765.44	0.0393566	-0.133068	-0.234459	-0.0600809	0.775194	0.40592	0.354418	0.349425	0.933543	0.806046	0.775189	0.47076
ENSG00000280837	ILMN_1719963	CPS1-IT1	0	0	82.0979	0.199763	NA	NA	-0.0465752	0.839424	NA	NA	0.729544	0.373656	NA	NA	NA	NA
ENSG00000280924	ILMN_1886412	LINC00628	12.2049	0.653304	103.304	1.11386	-0.0615969	1.17034	-0.0606045	0.907632	0.910518	0.688597	0.656124	0.0113802	NA	NA	NA	0.0253742
ENSG00000280961	ILMN_3239945	TTTY3B	0	0	80.9682	0	NA	NA	-0.0895551	NA	NA	NA	0.512972	NA	NA	NA	NA	NA
ENSG00000280961	ILMN_1669640	TTTY3B	0	0	77.2997	0	NA	NA	0.0193345	NA	NA	NA	0.886301	NA	NA	NA	NA	NA
ENSG00000281357	ILMN_3245495	ARRDC3-AS1	8.28959	9.74221	91.1278	45.3511	-0.181079	0.714033	-0.155824	0.447534	0.779583	0.3265	0.255739	2.5045e-06	NA	NA	NA	1.09595e-05
ENSG00000281357	ILMN_3249553	ARRDC3-AS1	8.28959	9.74221	111.079	45.3511	-0.181079	0.714033	0.210904	0.447534	0.779583	0.3265	0.164622	2.5045e-06	NA	NA	NA	1.09595e-05
ENSG00000281357	ILMN_3235196	ARRDC3-AS1	8.28959	9.74221	231.471	45.3511	-0.181079	0.714033	0.270788	0.447534	0.779583	0.3265	0.245265	2.5045e-06	NA	NA	0.689413	1.09595e-05
ENSG00000281692	ILMN_1893532	PACRG-AS1	4.49755	0	93.1504	4.84012	-0.00774589	NA	0.0215706	-0.537477	0.993144	NA	0.885438	0.0556583	NA	NA	NA	0.102465
ENSG00000281708	ILMN_3242335	ERC2-IT1	0	0.395041	82.8781	0.179708	NA	-2.15797	-0.0226749	-0.110963	NA	0.56413	0.865234	0.90627	NA	NA	NA	NA
ENSG00000281832	ILMN_1742967	LINC00602	4.01776	0	78.5298	0.277213	-0.621684	NA	0.0678397	-0.284911	0.501061	NA	0.611637	0.683732	NA	NA	NA	NA
ENSG00000282591	ILMN_1661451	FAM138F	0	0	113.657	0.102135	NA	NA	0.00270404	0.299674	NA	NA	0.984637	0.719554	NA	NA	NA	NA
ENSG00000282591	ILMN_1723732	FAM138F	0	0	81.7636	0.102135	NA	NA	-0.0558127	0.299674	NA	NA	0.679516	0.719554	NA	NA	NA	NA
ENSG00000283122	ILMN_1711098	HYMAI	2.39836	0.550038	97.681	42.5514	-0.436865	-0.762698	-0.0510732	0.973409	0.712962	0.802924	0.739396	2.98201e-09	NA	NA	NA	2.01138e-08
ENSG00000283122	ILMN_1686530	HYMAI	2.39836	0.550038	85.8967	42.5514	-0.436865	-0.762698	0.0200929	0.973409	0.712962	0.802924	0.887629	2.98201e-09	NA	NA	NA	2.01138e-08
