# Supplementary material for: The Neat Dance of COVID-19: NEAT1, DANCR, and Co-Modulated Cholinergic RNAs Link to Inflammation
Source: Front Immunol. 2020 Oct 9;11:590870. doi: 10.3389/fimmu.2020.590870 (PMC7581732; doi:10.3389/fimmu.2020.590870)
Supplement: Supplementary Table 2 — miRs with predicted inflammatory targets whose levels were changed during cholinergic differentiation of LA-N-2 female and LA-N-5 male neuroblastoma cells. Those were extracted by running DESeq2 analysis (R studio) on the nondifferentiated and differentiated cultured cells. [file Table_2.xlsx]

## Sheet: Supplementary_2
Supplementary table 2 MiRNAs that have inflammatory targets and that were differentially expressed in male (LA-N-5) and female (LA-N-2) neuroblastoma cell lines that underwent cholinergic differentiation (4 days after treatment with CNTF in 100uM) vs. matched controlls (n=4 replicates).
Inflammatory genes and their targeting miRNAs		Fold Change of cholinergic/undifferentiated neurons		Adjusted p value (FDR)
Target gene	miRNA	Female neurons FC	Male neurons FC	Female neurons padj	Male neurons padj
IL1B	hsa-miR-27b-5p	0.316996	-0.176	8.48075e-07	0.0491487
IL1B	hsa-miR-30a-3p	NA	-0.334388	NA	0.0226173
IL1B	hsa-miR-30e-3p	NA	-0.360113	NA	0.00249051
IL1B	hsa-miR-328-3p	0.26535	NA	0.0356025	NA
IL1B	hsa-miR-330-5p	NA	0.65461	NA	5.03487e-05
IL1B	hsa-miR-495-3p	NA	1.05307	NA	3.64797e-19
IL6	hsa-let-7a-5p	0.134221	-0.316671	0.044468	0.0164108
IL6	hsa-let-7b-5p	1.37861	0.236695	6.08879e-180	0.00503039
IL6	hsa-let-7c-5p	0.22554	-0.519467	0.000106345	2.62644e-08
IL6	hsa-let-7d-5p	1.89148	NA	3.79361e-120	NA
IL6	hsa-let-7e-5p	0.14475	-0.210425	0.0387584	0.0477238
IL6	hsa-let-7f-5p	1.00571	NA	3.96606e-113	NA
IL6	hsa-let-7g-5p	1.13021	NA	9.96676e-138	NA
IL6	hsa-let-7i-5p	1.77666	NA	0	NA
IL6	hsa-miR-1323	NA	-3.49313	NA	0.0243182
IL6	hsa-miR-149-5p	-0.29161	NA	0.000550855	NA
IL6	hsa-miR-338-5p	NA	0.260365	NA	0.00833638
IL6	hsa-miR-664a-5p	NA	0.958212	NA	0.0263583
IL6	hsa-miR-98-5p	1.93144	NA	4.02234e-122	NA
NFKB1	hsa-miR-129-5p	-0.496147	NA	1.88719e-08	NA
NFKB1	hsa-miR-183-5p	1.42534	4.45767	1.03713e-28	3.26737e-130
NFKB1	hsa-miR-299-5p	NA	1.40854	NA	2.9838e-10
NFKB1	hsa-miR-30a-3p	NA	-0.334388	NA	0.0226173
NFKB1	hsa-miR-30e-3p	NA	-0.360113	NA	0.00249051
NFKB1	hsa-miR-338-5p	NA	0.260365	NA	0.00833638
NFKB1	hsa-miR-3919	0.68328	NA	0.00110289	NA
NFKB1	hsa-miR-450b-5p	-0.47148	-0.833514	5.7748e-13	0.00063247
NFKB1	hsa-miR-532-5p	0.185187	-0.522501	0.000571638	8.71688e-10
NFKB1	hsa-miR-548ay-5p	1.38048	NA	5.71089e-05	NA
NFKB1	hsa-miR-548b-5p	NA	-0.593166	NA	0.00873327
NFKB1	hsa-miR-671-5p	0.762279	0.555609	1.91069e-07	0.000179227
NFKB2	hsa-miR-500a-5p	NA	-0.65947	NA	0.000231526
REL	hsa-let-7a-3p	0.331134	-0.432973	1.28022e-07	0.016099
REL	hsa-let-7b-3p	1.92489	NA	3.9561e-09	NA
REL	hsa-let-7f-1-3p	2.1078	NA	0.0330432	NA
REL	hsa-miR-106a-5p	NA	-0.559071	NA	2.01187e-06
REL	hsa-miR-106b-5p	-0.235595	-0.451117	0.00152554	0.00133304
REL	hsa-miR-1185-1-3p	NA	1.06729	NA	1.44838e-21
REL	hsa-miR-1185-2-3p	NA	0.942336	NA	9.56429e-09
REL	hsa-miR-1252-5p	NA	-0.67625	NA	0.00133789
REL	hsa-miR-129-5p	-0.496147	NA	1.88719e-08	NA
REL	hsa-miR-132-3p	NA	0.259733	NA	0.037536
REL	hsa-miR-143-3p	0.615923	-0.356784	2.6185e-19	0.00327479
REL	hsa-miR-148a-5p	0.544643	NA	6.15109e-14	NA
REL	hsa-miR-16-1-3p	NA	-0.889988	NA	0.00133789
REL	hsa-miR-17-5p	NA	-0.477006	NA	1.1016e-08
REL	hsa-miR-181a-5p	-0.430415	NA	3.92113e-13	NA
REL	hsa-miR-181b-5p	-0.347696	-0.186451	3.63402e-09	0.0160533
REL	hsa-miR-181d-5p	-0.244723	-0.344891	3.30862e-05	0.000145244
REL	hsa-miR-185-5p	0.144111	NA	0.025885	NA
REL	hsa-miR-186-5p	-0.194005	NA	0.0031927	NA
REL	hsa-miR-200c-3p	0.665144	NA	0.00308385	NA
REL	hsa-miR-204-5p	-0.677913	NA	5.27308e-33	NA
REL	hsa-miR-20a-5p	NA	-0.625469	NA	5.01199e-06
REL	hsa-miR-20b-5p	NA	-0.484142	NA	4.25821e-06
REL	hsa-miR-2682-5p	-0.543075	NA	0.0110144	NA
REL	hsa-miR-28-5p	0.231442	NA	0.0149607	NA
REL	hsa-miR-29a-3p	-0.378127	0.576586	2.79432e-10	1.4032e-05
REL	hsa-miR-29b-3p	0.828955	0.88118	8.3379e-06	0.0146343
REL	hsa-miR-329-5p	NA	1.03845	NA	0.0028671
REL	hsa-miR-362-5p	NA	-0.498333	NA	1.08263e-06
REL	hsa-miR-369-3p	NA	0.997779	NA	0.00295185
REL	hsa-miR-377-3p	NA	0.939941	NA	0.000624013
REL	hsa-miR-380-3p	NA	0.773243	NA	0.000229357
REL	hsa-miR-381-3p	NA	0.958484	NA	1.59722e-18
REL	hsa-miR-409-5p	NA	1.10549	NA	1.1646e-22
REL	hsa-miR-4443	-1.65336	-1.01476	1.10267e-07	0.00197772
REL	hsa-miR-485-5p	NA	1.47076	NA	6.20827e-37
REL	hsa-miR-519d-3p	-0.159886	NA	0.0131456	NA
REL	hsa-miR-526b-3p	-1.0727	NA	2.11349e-27	NA
REL	hsa-miR-574-5p	0.508387	-0.628082	0.00545713	0.00273407
REL	hsa-miR-655-3p	NA	1.02502	NA	1.27905e-15
REL	hsa-miR-708-5p	NA	-0.477341	NA	1.80716e-05
REL	hsa-miR-93-5p	-0.215658	-0.37258	0.00539829	2.09659e-05
RELA	hsa-miR-1275	-0.741616	-0.537213	4.0247e-13	0.00571482
RELA	hsa-miR-1306-5p	NA	-0.750191	NA	0.00345887
RELA	hsa-miR-186-5p	-0.194005	NA	0.0031927	NA
RELA	hsa-miR-320e	-1.68027	0.895671	4.56404e-28	0.0433267
RELA	hsa-miR-486-3p	-0.355225	NA	0.000681082	NA
RELA	hsa-miR-520c-3p	-2.43981	NA	1.45013e-212	NA
RELA	hsa-miR-520f-3p	-2.30544	NA	0	NA
RELA	hsa-miR-7-5p	1.24269	0.994412	1.75885e-96	2.42717e-08
RELB	hsa-miR-92a-1-5p	NA	-1.05217	NA	2.87513e-19
TNF	hsa-miR-130a-3p	-0.262638	NA	0.0331187	NA
TNF	hsa-miR-130b-3p	-0.278454	NA	0.0275409	NA
TNF	hsa-miR-148a-5p	0.544643	NA	6.15109e-14	NA
TNF	hsa-miR-181a-2-3p	NA	-0.296124	NA	0.00907394
TNF	hsa-miR-181a-5p	-0.430415	NA	3.92113e-13	NA
TNF	hsa-miR-181b-5p	-0.347696	-0.186451	3.63402e-09	0.0160533
TNF	hsa-miR-181d-5p	-0.244723	-0.344891	3.30862e-05	0.000145244
TNF	hsa-miR-301a-3p	-0.538292	NA	0.0342691	NA
TNF	hsa-miR-301b-3p	-1.10505	NA	1.98818e-29	NA
TNF	hsa-miR-331-3p	NA	0.631643	NA	8.51466e-05
TNF	hsa-miR-361-3p	NA	0.25888	NA	0.00978703
TNF	hsa-miR-454-3p	-0.34446	-0.502943	0.00015499	0.000786534
TNF	hsa-miR-516b-5p	NA	-3.49263	NA	0.00133789
TNF	hsa-miR-592	1.35945	NA	3.45398e-06	NA
